# Supplementary material for: Hierarchical transcription factor and regulatory network for drought response in Betula platyphylla
Source: Hortic Res. 2022 Feb 19;9:uhac040. doi: 10.1093/hr/uhac040 (PMC9070641; doi:10.1093/hr/uhac040)
Supplement: Web_Material_uhac040 [file web_material_uhac040.zip]

Archive with 9 entries (9 files):
- Figure S1-S5.docx
- Table S1 The differentially expressed genes under drought stress..xlsx
- Table S2 The enriched GO terms under drought stress conditions that were used to construct the gene regulatory network.docx
- Table S3 List of genes in the bottom layer of the GRN and their GO classifications.xlsx
- Table S4 The genes in the multilayered hierarchical gene regulatory network.xlsx
- Table S5 The primers used to construct the vectors.xlsx
- Table S6 The GenBank accession numbers of all the characterized genes.xlsx
- Table S7 The primers used for ChIP-qPCR.xlsx
- Table S8 The gene primers used for qRT-PCR.xlsx
