# Supplementary material for: Hierarchical transcription factor and regulatory network for drought response in Betula platyphylla
Source: Hortic Res. 2022 Feb 19;9:uhac040. doi: 10.1093/hr/uhac040 (PMC9070641; doi:10.1093/hr/uhac040)
Supplement: Web_Material_uhac040 [file web_material_uhac040.zip › Table S1 The differentially expressed genes under drought stress..xlsx]

## Sheet: Sheet1
Table S1 The differentially expressed genes under drought stress for 2,4, 6 and 9 h
	2h		4h		6h		9h
gene ID	edgeR.logFC	edgeR.FDR	edgeR.logFC	edgeR.FDR	edgeR.logFC	edgeR.FDR	edgeR.logFC	edgeR.FDR
BPChr01G00028	3.33632	3.18745e-27	3.31852	2.4837e-31	2.09386	1.03464e-15	1.58325	8.09573e-22
BPChr01G00029	0.784907	1.75489e-06	1.58552	7.31844e-10	0.839522	0.000611311	0.73134	1.25283e-05
BPChr01G00046	3.67928	8.16974e-31	3.37954	2.09932e-24	1.99503	1.33799e-12	1.80133	4.0773e-10
BPChr01G00068	4.40252	8.83485e-41	3.12499	4.12104e-10	2.92907	1.10281e-15	1.40856	0.00102547
BPChr01G05204	0.947801	2.80989e-06	1.16968	9.55406e-09	0.877251	0.00115454	0.873358	8.63469e-06
BPChr01G05288	0.566362	0.0065721	0.71326	0.000137869	1.42035	6.59085e-08	1.3889	5.37877e-17
BPChr01G10644	2.61683	3.09662e-19	2.39807	3.90183e-38	1.37042	5.11006e-10	0.685336	0.00063489
BPChr01G10652	3.09426	4.44269e-20	2.80415	7.06716e-37	1.7801	1.76879e-12	0.847311	0.000279697
BPChr01G10686	0.840664	0.00698611	2.03376	1.5436e-11	1.72146	0.000233258	1.9146	1.08104e-15
BPChr01G12452	3.21766	4.77305e-06	3.06124	4.6258e-05	2.97067	3.31121e-05	3.0062	5.62591e-07
BPChr01G12473	0.807747	3.68535e-06	0.807424	1.37739e-05	1.26998	1.32893e-09	1.45869	3.45122e-22
BPChr01G12487	4.14913	3.56366e-14	3.65077	1.81839e-17	3.52947	2.44733e-16	3.72474	5.22928e-24
BPChr01G13622	-2.40987	3.30924e-10	-1.75552	9.70657e-10	1.06229	0.00151287	2.10994	3.18622e-25
BPChr01G13652	-1.24733	1.52653e-10	0.753221	0.00563163	1.50951	2.69889e-13	2.07364	5.75338e-19
BPChr01G13669	2.10092	7.78963e-29	3.7164	2.37952e-31	2.58655	3.00998e-29	1.67728	1.02814e-15
BPChr01G13677	2.12715	1.27009e-21	0.839089	0.000457719	1.3635	1.45829e-08	1.4654	1.79395e-09
BPChr01G13678	1.40985	2.90878e-11	1.02902	4.60987e-05	0.766982	0.00932414	0.811754	0.0036605
BPChr01G13692	4.4003	5.4494e-29	3.47883	6.25712e-57	1.11564	0.000131695	0.756018	0.00208034
BPChr01G13698	4.449	1.57853e-89	3.68257	1.21349e-30	3.31461	1.96225e-42	4.07724	1.18332e-71
BPChr01G13733	0.821591	1.76724e-06	1.27893	1.45292e-06	1.08904	1.86219e-06	1.59541	1.88907e-23
BPChr01G13758	0.998914	0.00024275	0.947775	0.000812132	1.3741	5.774e-06	0.779645	0.00805921
BPChr01G13762	2.03791	1.96741e-06	1.61966	0.000262924	2.52268	8.53798e-10	1.91128	2.94201e-05
BPChr01G13809	2.77827	4.74174e-52	1.47262	2.42482e-12	1.36685	3.24212e-09	1.51459	4.92634e-13
BPChr01G13827	4.43598	2.62966e-24	5.22646	6.97456e-78	5.03408	4.982e-37	4.97326	1.76043e-23
BPChr01G16761	-0.508788	0.00660735	-1.34248	2.55197e-14	-1.52833	1.41046e-16	-1.85855	1.08103e-31
BPChr01G16763	-0.971369	1.29536e-08	-0.779171	2.1502e-05	-0.919435	7.80725e-06	-0.67381	0.000306812
BPChr01G16768	1.77655	4.31502e-18	0.740114	0.00330274	1.03847	0.000145283	1.13526	3.15415e-06
BPChr01G16816	2.27672	7.77909e-16	2.39453	6.66945e-16	2.37023	6.46643e-08	2.46566	1.35833e-17
BPChr01G16833	3.34109	3.02472e-36	3.19612	5.22345e-55	2.01774	7.86076e-25	1.93677	5.95305e-25
BPChr01G16846	0.695207	9.73272e-06	0.874445	0.000329951	0.913483	3.1349e-05	1.44301	1.10434e-14
BPChr01G16859	4.3376	2.68601e-11	4.66348	3.26719e-20	3.48803	5.82633e-10	4.30198	1.3173e-19
BPChr01G16862	-0.551153	0.00157159	-1.09256	6.61156e-06	-1.06525	4.30748e-08	-0.987667	2.61065e-11
BPChr01G16874	-0.733676	8.23764e-05	-1.38496	1.07168e-14	-1.16912	3.18958e-10	-1.48353	1.08668e-21
BPChr01G16883	1.11412	2.58941e-09	0.884443	1.0997e-06	0.630629	0.00187387	0.589005	0.000775648
BPChr01G16890	1.93	6.28297e-22	1.80163	2.44956e-12	1.72327	7.41585e-11	1.57675	4.58105e-15
BPChr01G16892	2.68076	7.41228e-42	3.15113	4.44252e-48	2.1615	1.8551e-15	1.93016	4.69821e-12
BPChr01G16896	2.17093	4.48137e-28	2.46522	3.72004e-33	1.67736	1.55784e-20	1.71043	1.78299e-26
BPChr01G16924	-0.480949	0.00918066	-0.601264	0.00152546	-0.676324	0.0015176	-0.609733	0.000196967
BPChr01G16948	-0.999649	5.38579e-10	-1.17486	2.99414e-11	-0.951686	1.77135e-06	-0.956079	6.92743e-07
BPChr01G16964	2.88407	3.4811e-18	2.99794	1.40135e-29	2.28926	1.54827e-12	2.65037	2.86256e-19
BPChr01G16973	4.39647	1.29683e-21	5.40364	6.69048e-29	3.96419	3.06845e-14	3.90848	8.3796e-24
BPChr01G16982	0.564467	0.00880156	0.648762	0.000298448	0.710118	0.000565774	1.09409	6.326e-08
BPChr01G18057	2.78864	8.55852e-09	2.70085	3.81148e-07	2.35297	0.000616987	3.11174	1.3476e-10
BPChr01G18059	1.71989	3.49822e-10	1.62232	2.62426e-08	1.60903	1.95676e-13	1.71461	2.99223e-16
BPChr01G18250	3.43928	2.17088e-33	3.74498	3.51221e-23	3.12357	1.96199e-33	1.76678	6.5558e-05
BPChr01G19027	1.70505	7.47432e-12	1.98696	3.5609e-21	1.7608	9.29503e-15	2.46288	3.74656e-25
BPChr01G19060	-0.860225	1.98857e-06	-1.18668	1.95861e-10	-0.880962	3.20107e-05	-0.900778	1.29824e-08
BPChr01G19542	4.10562	1.00714e-20	5.69451	1.77825e-52	3.94039	2.11551e-23	3.37298	1.2215e-27
BPChr01G19544	1.98243	1.41942e-07	3.02247	1.89087e-17	1.73339	1.95555e-06	1.61343	2.7081e-06
BPChr01G19547	1.65343	2.70939e-14	2.39635	2.49861e-16	1.34274	7.06913e-09	1.2453	2.96425e-11
BPChr01G19721	1.96556	2.10677e-37	0.825119	6.55562e-06	1.50873	6.7384e-08	2.1347	6.12753e-38
BPChr01G19731	2.78161	2.17291e-07	1.8705	0.000634925	2.39801	0.000116456	2.65335	6.13271e-06
BPChr01G19772	-1.07542	3.56303e-06	-1.1051	1.80981e-07	-1.29824	1.77179e-07	-0.969127	3.20033e-06
BPChr01G20300	2.09309	7.54824e-07	3.59454	5.2366e-17	2.21425	5.25289e-10	2.28576	5.74702e-07
BPChr01G20304	0.469093	0.00595147	0.640105	0.000651775	0.720954	0.000322431	0.864077	4.50718e-07
BPChr01G20326	-0.696199	0.00019668	-1.34033	1.32485e-14	-1.31776	1.01312e-08	-0.925397	1.13497e-07
BPChr01G20335	-0.580419	0.00267525	-0.883181	4.15382e-06	-0.837232	0.00262746	-1.14427	2.39941e-10
BPChr01G21248	0.936169	0.000178159	1.59013	1.3194e-10	0.98105	0.00106305	1.0652	9.2437e-06
BPChr01G22760	-1.32355	3.65743e-06	-1.41145	4.44151e-06	-1.14586	0.000222084	-1.12319	2.86784e-05
BPChr01G22776	3.3343	8.02991e-17	1.67424	0.000837077	2.66046	1.05525e-06	2.89972	3.64185e-13
BPChr01G22792	-0.669573	0.00183091	-0.840339	0.000131669	-0.943784	0.000964343	-1.00259	3.36849e-06
BPChr01G22796	1.26907	3.0347e-08	2.00263	5.0586e-31	1.00947	7.32927e-08	0.682937	2.15666e-05
BPChr01G22843	-0.546787	0.0018404	-1.33863	1.8298e-11	-1.16664	1.21094e-08	-1.18779	5.0162e-13
BPChr01G22844	0.910094	2.03998e-07	1.33472	9.59827e-09	2.00474	1.18562e-16	2.4138	6.48742e-44
BPChr01G22846	3.35513	1.61989e-34	2.53381	4.79193e-18	1.87281	2.58035e-11	1.67123	2.10838e-08
BPChr01G22847	2.65371	9.71198e-41	1.70808	1.39277e-15	1.37168	3.04556e-10	1.4865	1.18087e-09
BPChr01G22870	-1.03104	2.99923e-08	-1.05998	5.34821e-05	-1.00723	1.19112e-05	-0.677423	0.000642079
BPChr01G22873	1.54526	6.1533e-16	3.43797	6.1707e-27	2.93252	1.30176e-48	2.34533	1.02883e-14
BPChr01G22893	-1.4104	1.67461e-14	-1.65393	2.33845e-15	-1.0639	4.35321e-05	-1.25557	2.44724e-11
BPChr01G22898	1.29667	2.59734e-10	2.09312	1.0817e-27	1.64921	1.16612e-15	1.65274	2.65954e-24
BPChr01G22903	2.07148	1.19433e-22	1.70847	4.23834e-18	1.0722	1.17496e-07	1.02707	3.41306e-07
BPChr01G22908	-0.918471	2.27688e-07	-1.10373	8.64087e-10	-0.699249	0.000541889	-0.516855	0.00262233
BPChr01G22918	1.79861	7.69131e-15	2.11399	2.87415e-18	1.95537	2.39668e-16	1.83655	2.95906e-14
BPChr01G22933	1.39629	1.36334e-14	1.46791	1.28406e-13	0.87489	1.27264e-05	0.882414	6.55378e-07
BPChr01G22940	3.07403	7.99809e-06	2.63682	9.83426e-06	2.33414	0.00215358	2.03929	0.00451501
BPChr01G22943	0.662961	0.000190795	1.35503	6.93234e-15	0.659551	0.00256479	0.547157	0.00739918
BPChr01G05213	-0.508489	0.00277495	-0.621612	0.00101338	-0.6253	0.006474	-0.541993	0.000690717
BPChr01G22949	-0.697195	0.00583763	-0.854302	0.000316991	-1.60298	5.96089e-06	-1.83496	8.83831e-12
BPChr01G22959	2.353	1.24745e-21	1.92707	6.97971e-16	1.20469	3.61668e-07	1.18497	7.59221e-08
BPChr01G23207	-0.916202	9.60934e-07	-1.32928	2.95588e-08	-0.916027	0.000345334	-1.24666	3.61814e-09
BPChr01G23217	2.92695	5.37722e-37	3.73679	2.26956e-46	2.46339	1.49304e-22	2.65037	1.10606e-43
BPChr01G23252	-0.552911	0.00340607	-1.13599	1.02964e-10	-1.45345	5.76153e-12	-1.2869	1.20173e-14
BPChr01G23589	0.559742	0.00693397	1.1851	9.37992e-10	0.840996	0.00018075	0.746772	0.000471848
BPChr01G23594	1.4538	4.66955e-07	1.27306	2.50762e-05	1.14975	0.00262642	1.20045	9.82396e-05
BPChr01G23606	6.46725	1.53065e-20	5.8033	1.51965e-16	7.09024	2.9932e-20	7.69433	2.49229e-37
BPChr01G23643	2.87076	7.36017e-24	2.50323	7.54553e-14	2.65608	2.49401e-12	3.0157	3.06771e-23
BPChr01G23662	0.624974	8.80978e-05	0.75856	5.16264e-05	0.595016	0.00252038	0.672415	0.00032715
BPChr01G23716	0.928278	3.33085e-07	1.20572	3.2283e-09	0.789141	0.000224661	1.00939	4.46185e-10
BPChr01G24553	-0.492292	0.00465334	-0.558553	0.00330637	-0.829961	0.000103011	-0.732217	4.89486e-05
BPChr01G24944	2.72497	5.90386e-24	2.53482	6.99262e-22	2.11416	1.20304e-10	1.82982	3.29194e-10
BPChr01G25101	1.75445	7.35424e-05	3.45806	4.76691e-23	2.39204	5.98361e-08	2.13729	3.03337e-07
BPChr01G25109	-0.851209	0.000193576	-1.50716	4.96036e-08	-1.28398	6.70628e-06	-1.06026	6.1767e-06
BPChr01G25589	-0.858847	0.00606053	-0.905978	3.90208e-05	-1.19152	8.97626e-08	-1.4595	2.687e-14
BPChr01G25597	2.5042	1.83694e-16	2.46534	1.2719e-30	1.56547	7.90685e-10	1.09807	2.52028e-07
BPChr01G25598	1.47474	1.05514e-12	1.07265	3.03429e-07	1.33227	5.03176e-09	1.56471	4.22162e-14
BPChr01G26475	-0.756376	6.29482e-05	-1.91482	2.20495e-17	-1.33963	2.03628e-08	-2.00569	2.99517e-27
BPChr01G26479	-0.675999	6.91742e-05	-1.08689	1.86463e-10	-1.0566	1.48267e-06	-0.968265	1.28204e-10
BPChr01G26486	-0.905451	0.000335685	-1.3997	0.000430721	-0.928608	0.0012894	-1.71956	2.82112e-06
BPChr01G26489	2.40437	1.76889e-45	2.41453	1.69175e-15	2.95458	7.35088e-23	1.7454	2.86619e-13
BPChr01G26493	1.67629	1.36443e-26	1.54268	2.35707e-17	1.24638	1.13655e-08	1.6734	2.66086e-23
BPChr01G26499	1.28216	5.27633e-15	1.46921	4.32682e-10	1.14582	5.87302e-07	1.06206	1.13298e-09
BPChr01G26505	2.59144	1.29024e-20	2.07953	4.70696e-20	1.43015	7.83971e-07	1.92567	4.87506e-15
BPChr01G26509	4.03549	1.27128e-29	4.91625	4.75606e-83	2.93183	9.43287e-19	2.43239	7.68326e-13
BPChr01G26522	-0.551883	0.00928246	-1.4821	3.13543e-16	-0.912581	4.69251e-06	-1.18716	2.26624e-13
BPChr01G26536	3.13461	3.87145e-21	3.11834	1.06799e-13	2.96916	1.05777e-16	3.60387	1.74395e-29
BPChr01G26541	2.45367	8.11009e-23	1.64878	2.64256e-07	2.43862	1.0266e-08	0.973244	0.00983689
BPChr01G26596	2.15076	7.05951e-30	0.947861	8.25811e-06	1.11255	3.0917e-07	1.35348	2.23605e-12
BPChr01G31932	4.60181	7.82531e-42	4.29419	3.70926e-29	3.01837	1.79639e-37	2.4544	1.35142e-21
BPChr01G31935	2.08786	4.82372e-14	1.41408	8.02846e-06	1.35286	0.000257833	1.76926	3.52248e-09
BPChr01G31956	4.39991	6.10663e-97	2.81925	5.39107e-40	2.80243	2.20269e-20	3.78462	8.09563e-51
BPChr01G31966	2.08612	6.44308e-34	0.873714	6.3669e-06	1.20535	1.40468e-08	1.83479	2.6068e-20
BPChr02G00342	2.40048	4.3926e-07	2.49923	2.19263e-10	3.32332	1.82105e-19	3.11679	1.23898e-14
BPChr02G00395	2.11602	8.06001e-17	2.49309	1.80769e-19	1.85607	1.78986e-15	2.02456	7.07659e-25
BPChr02G00397	1.70113	5.25711e-11	1.73088	1.2666e-16	1.29025	1.44306e-08	1.00782	0.00194941
BPChr02G00406	2.6182	1.8729e-16	2.41105	3.20498e-30	2.24983	1.18326e-21	2.11436	2.58192e-11
BPChr02G10491	-1.20843	7.0829e-07	-2.07035	6.41827e-15	-1.51126	2.43225e-06	-1.94262	4.41432e-16
BPChr02G10494	-0.903599	2.07123e-06	-1.66891	4.81242e-10	-1.36096	1.38495e-08	-1.75398	3.78283e-16
BPChr02G10499	1.15086	2.23856e-06	1.11272	3.49387e-07	1.52519	3.61675e-09	1.23916	6.62618e-09
BPChr02G10508	-0.517985	0.00420674	-1.17463	1.04405e-06	-0.846042	3.14913e-05	-1.2032	1.42387e-12
BPChr02G10511	-0.809324	0.00395342	-1.81693	7.79768e-10	-0.957126	0.0037086	-1.01385	0.00145219
BPChr02G10519	0.822521	6.27334e-07	0.985265	1.12374e-07	0.700664	0.000873609	0.921984	1.5856e-08
BPChr02G10521	-0.463644	0.00590656	-0.927553	2.86359e-07	-0.661022	0.002338	-0.633017	7.43174e-05
BPChr02G10523	-1.06342	0.000347569	-2.93409	1.82263e-13	-2.32855	1.55877e-12	-2.35925	2.22753e-19
BPChr02G10529	1.76707	6.07634e-19	0.978703	1.90286e-05	1.03513	4.56697e-05	1.38912	2.11216e-12
BPChr02G10530	0.632165	0.00227627	1.07851	3.337e-06	0.684019	0.00859662	0.770566	0.000178712
BPChr02G10533	3.674	3.54714e-20	2.73955	1.89281e-09	2.62764	2.1047e-05	2.32486	3.56607e-07
BPChr02G10534	-1.04648	1.41359e-05	-1.89543	3.05079e-20	-1.15761	2.14139e-08	-1.07684	0.00552931
BPChr02G10552	2.05961	3.46892e-27	2.25596	1.71698e-28	1.68359	5.2674e-17	2.05586	7.65026e-29
BPChr02G10564	3.36285	6.18577e-31	2.78052	9.57061e-20	2.44074	4.37025e-10	2.36768	9.77093e-11
BPChr02G10573	-1.04858	0.00429959	-2.42851	8.05528e-15	-1.34441	0.000216311	-1.8153	1.32969e-07
BPChr02G10576	-0.609107	0.000398476	-1.01205	1.25728e-09	-0.790385	0.000199333	-0.611105	4.24168e-05
BPChr02G10598	2.28427	2.64636e-24	2.08385	6.16094e-17	1.40642	3.77524e-08	1.71743	3.31057e-11
BPChr02G10602	0.742935	4.68612e-06	0.68921	8.93888e-05	0.693648	0.00218525	0.983657	2.79083e-09
BPChr02G10608	-1.25515	5.97619e-10	-2.22957	1.00235e-19	-1.13448	8.43571e-06	-1.61047	7.22864e-15
BPChr02G10627	-1.01024	0.0013203	-2.26443	5.28666e-17	-1.09765	0.00107363	-1.64077	5.39671e-07
BPChr02G10629	-0.656383	8.64972e-05	-1.40426	2.65474e-14	-0.723175	0.000648465	-0.730758	1.1532e-05
BPChr02G10635	0.514085	0.00791176	0.810262	2.06443e-06	0.634645	0.00116993	0.62866	2.14022e-05
BPChr02G10636	-1.08455	0.00268932	-2.15891	2.49971e-10	-1.44886	8.27276e-05	-1.56153	6.01163e-05
BPChr02G10640	-1.22593	6.78154e-06	-2.15755	4.07585e-17	-1.37266	2.4497e-06	-1.41025	0.000190524
BPChr02G10643	-0.982897	0.00814455	-2.32493	1.26515e-09	-1.82104	2.07518e-06	-2.39013	5.02523e-12
BPChr02G11840	-0.699104	7.8483e-05	-1.08787	5.47955e-08	-1.25504	1.4556e-05	-1.58608	1.24166e-16
BPChr02G11860	1.57912	1.87297e-09	2.17823	2.40002e-21	1.37275	8.36625e-07	1.03592	0.000312163
BPChr02G11864	2.13248	2.16584e-25	2.48057	1.24047e-29	2.05242	4.93646e-19	2.01035	2.93043e-14
BPChr02G11870	1.41937	9.67734e-14	1.9823	8.84988e-20	2.05737	1.17638e-17	1.92601	2.33669e-14
BPChr02G11876	1.36311	9.97709e-08	0.76751	0.00837132	1.21464	7.42293e-07	1.44252	3.13007e-10
BPChr02G11895	1.01393	0.00775295	2.13053	1.01816e-08	1.43053	0.000402119	1.43121	0.00032422
BPChr02G13048	7.19306	3.69939e-06	7.40912	1.62296e-10	7.53497	3.76811e-10	6.9436	3.88778e-08
BPChr02G13052	-0.528338	0.00185458	-0.827511	1.50719e-05	-1.13884	1.36192e-07	-0.874369	2.48601e-09
BPChr02G13070	-0.551768	0.00165824	-0.965283	6.04832e-08	-1.14519	4.45125e-10	-0.917696	5.30981e-10
BPChr02G13073	-0.486749	0.00506291	-0.819932	4.0949e-06	-0.86842	1.43196e-05	-0.745825	1.68005e-05
BPChr02G13075	-0.60515	0.000751367	-0.900542	3.20705e-06	-1.13625	4.4586e-08	-0.857588	1.49805e-08
BPChr02G13076	2.99526	7.3993e-14	2.08338	1.38602e-05	1.9688	0.00027744	2.59898	1.19818e-08
BPChr02G13088	-1.03902	6.23154e-10	-2.06393	2.13953e-24	-2.05417	6.95385e-27	-2.86136	1.65267e-34
BPChr02G13135	-0.468242	0.008876	-0.843585	4.68402e-05	-1.06504	4.10693e-07	-0.818977	8.59077e-08
BPChr02G13156	3.63552	6.84561e-18	3.72574	9.2125e-14	2.90121	4.03141e-09	2.95574	6.75436e-12
BPChr02G13186	-0.824708	8.551e-05	-1.08429	1.67664e-07	-0.946551	0.000132563	-0.787237	7.87694e-05
BPChr02G14186	1.06681	8.49336e-06	1.36586	1.84778e-08	1.17228	6.2524e-08	1.04991	3.94677e-09
BPChr02G14535	1.14302	2.07322e-09	0.825798	0.00013599	0.72081	0.0045292	0.761311	0.000233086
BPChr02G14543	-1.06487	5.30928e-10	-1.92606	9.00345e-10	-0.865167	0.000737004	-1.23384	5.52246e-08
BPChr02G14552	-2.76075	8.42923e-52	-2.69967	1.15593e-29	-1.34128	1.95825e-08	-1.37472	7.82032e-14
BPChr02G14575	0.972058	0.00541749	2.25554	1.116e-18	2.43734	3.88803e-12	2.98696	7.69658e-36
BPChr02G14583	4.25224	1.13713e-101	2.75933	2.53488e-34	2.82416	1.12091e-11	3.92526	9.80342e-77
BPChr02G14586	1.43916	1.21102e-12	1.29714	4.70171e-11	1.19207	9.32825e-10	1.51207	8.82312e-16
BPChr02G14607	-1.47469	2.54107e-13	-1.7434	5.00934e-11	-1.48993	1.46466e-07	-1.35181	2.28626e-10
BPChr02G18039	1.46768	2.86799e-17	1.49844	1.19351e-18	1.34229	2.78365e-12	1.2248	4.80554e-12
BPChr02G18959	-0.464969	0.00927334	-1.00326	5.0224e-09	-0.97057	3.22781e-07	-1.1934	2.8525e-13
BPChr02G18962	1.10505	0.000452987	1.71659	7.23528e-11	2.27264	4.92827e-15	3.36018	2.35199e-14
BPChr02G18979	-1.48866	1.01707e-05	-1.69517	4.13662e-07	-1.2068	0.00394125	-1.23185	0.000412736
BPChr02G18986	0.976309	0.00143187	1.92237	4.6437e-09	1.76643	4.29289e-07	1.82373	1.68108e-11
BPChr02G18995	-0.536083	0.00368507	-0.689363	0.00466569	-1.16973	2.13607e-08	-0.730442	2.69818e-05
BPChr02G19591	1.50564	1.63021e-07	1.40132	2.16632e-06	1.60964	3.08475e-07	1.85379	1.10755e-12
BPChr02G19610	-1.9659	2.40353e-28	-2.49928	5.08108e-41	-1.85451	4.51805e-22	-1.73407	3.33163e-19
BPChr02G19906	2.79933	8.19567e-19	2.57163	8.11334e-19	2.76555	3.3701e-17	2.20893	3.08997e-12
BPChr02G19907	5.00059	3.96727e-32	3.14965	7.34872e-45	2.27534	8.23875e-24	3.30699	4.37016e-61
BPChr02G19941	-1.30411	1.50359e-05	-2.10988	1.27989e-29	-1.9048	7.85692e-11	-2.83883	1.30965e-62
BPChr02G20694	-3.21074	1.12132e-13	-3.09858	5.94083e-07	-3.19129	2.35667e-10	-2.24998	6.34129e-08
BPChr02G20729	2.53259	1.84206e-06	2.71082	2.13599e-07	2.1245	0.00923247	1.90371	0.00226501
BPChr02G20744	3.8785	2.52537e-09	4.95828	1.37256e-23	3.05905	6.69889e-07	3.18876	0.0019014
BPChr02G20821	6.64287	5.27526e-36	8.28582	1.38255e-115	6.30943	1.90918e-44	6.3691	2.74278e-16
BPChr02G20823	-2.71138	1.57951e-05	-3.56158	1.15494e-10	-3.06116	3.4896e-10	-2.11169	0.000762851
BPChr02G20833	1.0697	1.78723e-07	0.965261	1.0069e-07	0.629342	0.0069785	0.595935	0.00578279
BPChr02G20847	1.48956	4.61765e-13	1.18879	3.67071e-07	1.19689	1.73293e-06	1.03385	1.59311e-05
BPChr02G20872	-2.86866	1.20161e-06	-2.65312	0.000690304	-2.58429	1.11733e-05	-1.98264	0.000151655
BPChr02G20873	0.985579	0.000241964	0.821777	0.00445993	0.855359	0.00232237	0.871228	0.000147067
BPChr02G21982	1.35964	5.39967e-05	1.67557	1.00337e-08	1.12865	0.00314714	1.06946	0.00620323
BPChr02G21985	4.3112	0.00360884	4.38038	3.13702e-06	7.4309	2.00626e-05	4.54593	4.10278e-05
BPChr02G22011	2.84308	1.16136e-16	4.03731	6.77552e-53	2.21829	7.16962e-08	2.71847	1.34276e-12
BPChr02G22013	0.795336	0.000245008	0.97881	1.10414e-05	0.846589	0.00131856	0.646825	0.00721596
BPChr02G22036	2.26745	0.000142737	2.34716	1.93508e-05	2.43121	2.89885e-06	2.58184	8.58036e-07
BPChr02G23302	-2.61425	0.00138597	1.73704	0.000375798	1.80842	0.000319439	2.3984	0.00223586
BPChr02G23330	3.12572	6.47732e-54	2.86037	1.90336e-33	2.24034	1.15959e-28	2.5073	1.4824e-30
BPChr02G23342	-0.678171	0.000115304	-0.808612	6.93646e-05	-1.00789	1.80621e-05	-1.18772	1.16578e-12
BPChr02G23375	1.65965	5.46336e-05	1.32694	0.000290217	1.61385	0.00115695	1.47451	0.00242476
BPChr02G23384	1.29427	0.00326018	1.30901	0.00124812	1.87971	0.00020406	2.17898	9.00721e-08
BPChr02G23437	1.94664	3.56653e-11	1.22015	4.56252e-05	2.04702	1.18754e-08	2.15203	1.28069e-16
BPChr02G23481	-0.645251	0.0023569	-1.22863	2.27043e-11	-1.19042	5.49109e-10	-1.87094	2.22499e-28
BPChr02G23511	-0.936546	1.27486e-08	-1.43998	9.19119e-17	-0.924758	0.000102941	-0.776108	5.05648e-08
BPChr02G23513	0.802382	0.00135169	2.07553	1.40759e-15	2.50323	1.11706e-36	1.09243	0.000216717
BPChr02G23519	-2.88153	1.11287e-11	-2.68659	8.84112e-06	-2.59029	5.69211e-07	-2.86895	1.42573e-12
BPChr02G23535	-1.61887	1.40913e-18	-1.97229	2.4537e-23	-1.32595	1.94072e-09	-1.42142	9.15995e-19
BPChr02G23560	-2.90573	1.84758e-08	-2.76691	3.49626e-05	-2.10632	0.00026425	-2.67748	2.40819e-09
BPChr02G25619	2.17285	6.88991e-08	2.43278	8.73603e-16	2.37334	3.473e-10	1.73319	8.83251e-05
BPChr02G25639	3.29257	7.39664e-33	3.04632	4.54376e-30	3.38006	1.83347e-33	3.416	9.40848e-30
BPChr02G25640	3.59511	1.56435e-64	3.14789	5.08157e-47	3.58764	3.64106e-56	3.56701	4.56846e-44
BPChr02G25656	-0.58271	0.0006862	-0.676214	0.000317819	-0.592773	0.00606591	-0.561144	0.000472823
BPChr02G25660	3.14145	2.04442e-33	2.99583	4.44432e-36	3.31154	9.27418e-41	3.35426	2.03288e-35
BPChr02G25697	3.85899	3.2118e-61	2.92067	4.95576e-21	2.87216	1.34692e-21	3.20397	1.41894e-25
BPChr02G25722	5.37709	1.40098e-42	5.57271	4.83444e-102	3.55881	5.93715e-26	2.94645	2.23037e-09
BPChr02G25919	-1.11352	4.08586e-08	-1.55193	6.06015e-12	-0.946906	0.000126161	-1.1497	5.25058e-08
BPChr02G25927	1.37035	6.23673e-11	0.992294	2.82376e-05	0.912746	0.00023381	1.39217	8.45399e-13
BPChr02G25928	1.12206	0.00460677	1.40704	9.98281e-05	2.30363	2.87736e-06	2.25582	3.47871e-13
BPChr02G25935	0.989782	1.66743e-07	1.6866	3.42302e-20	0.976159	0.000141592	0.935969	7.3409e-09
BPChr02G25937	2.99186	5.65764e-48	2.33549	1.94161e-32	2.37975	2.05269e-21	2.66243	6.05905e-33
BPChr02G25948	-0.494043	0.00170549	-0.765197	7.1526e-06	-0.538236	0.00552874	-0.47405	0.00183606
BPChr02G32243	-2.72437	0.00103386	-3.32471	0.000135037	-3.04233	0.000463965	-2.72387	0.00104689
BPChr03G00735	3.6575	1.91287e-42	2.67799	3.53491e-20	1.90753	7.93121e-11	1.24766	0.00119219
BPChr03G00740	5.98074	2.63778e-110	5.25746	8.37536e-74	4.62044	3.43637e-57	5.20809	2.7024e-72
BPChr03G00967	0.695452	7.36858e-05	1.09666	2.58963e-10	0.77832	3.59994e-05	0.634437	0.000190623
BPChr03G00968	2.31325	9.08637e-41	1.65571	1.08876e-12	1.46124	6.46221e-14	1.85702	1.94837e-23
BPChr03G00978	2.71636	1.4958e-09	3.54289	5.30526e-14	3.41973	5.87261e-22	3.43436	4.7235e-20
BPChr03G00994	4.11408	4.12596e-37	3.60177	3.72082e-22	3.28401	8.05569e-18	3.73503	3.64335e-20
BPChr03G01038	2.64019	1.19989e-05	3.3813	7.23809e-15	3.96088	5.05565e-15	2.98603	6.56368e-08
BPChr03G02380	-1.4853	1.96017e-05	-2.43567	1.42412e-18	-2.72588	3.05302e-14	-3.05163	9.72488e-26
BPChr03G02401	1.82012	9.93824e-35	1.16004	1.20114e-11	1.63108	1.15173e-17	1.91727	2.07449e-33
BPChr03G02428	2.18526	3.92823e-16	1.87408	9.32082e-10	1.86597	8.92514e-15	1.79089	8.64725e-17
BPChr03G02432	3.31437	0.000285444	4.04283	0.000153757	4.68808	2.1159e-07	3.61268	4.29253e-07
BPChr03G02449	1.85233	7.4123e-21	1.49487	1.73202e-13	1.72475	1.10105e-11	1.99823	2.62313e-25
BPChr03G02461	1.58675	9.18131e-13	1.5573	2.41836e-09	0.919743	0.00699752	1.12447	6.56489e-05
BPChr03G02483	2.74394	2.19802e-08	2.98042	5.47263e-05	3.67267	2.07994e-07	2.23191	1.35064e-05
BPChr03G02520	4.02963	0.00314101	5.76441	3.79891e-10	5.32346	1.0865e-07	5.58203	2.94759e-11
BPChr03G02523	5.68887	7.03976e-72	5.22704	1.96391e-60	4.23646	1.09026e-44	4.19791	1.92685e-44
BPChr03G02589	0.491532	0.00269819	1.49587	9.2438e-19	1.39084	1.81432e-11	1.22468	6.12491e-14
BPChr03G02597	-0.894354	2.87281e-09	-1.60309	2.13462e-19	-1.07297	4.48502e-08	-1.67184	2.12682e-29
BPChr03G02623	4.19346	9.10006e-91	4.29553	8.76463e-20	4.3278	2.70791e-82	2.23032	2.27057e-13
BPChr03G03200	-0.750806	2.26892e-05	-0.988915	1.32561e-07	-0.619768	0.00574082	-0.674376	0.000816256
BPChr03G03209	0.626512	0.00551572	1.59844	3.87885e-15	1.56211	7.55243e-10	2.03379	2.31513e-42
BPChr03G03241	-0.602795	0.000152538	-0.881053	8.2701e-07	-0.60073	0.00614961	-0.653133	7.42008e-06
BPChr03G03243	3.15604	1.81396e-29	2.20246	5.13301e-10	1.80874	8.78803e-06	2.03395	2.5948e-09
BPChr03G03245	-3.91144	4.35861e-27	-4.42543	1.29869e-39	-1.68212	4.6071e-07	-3.46621	9.58896e-23
BPChr03G03285	0.880653	5.7564e-08	0.538205	0.00476092	1.05006	9.27492e-08	0.871641	1.62694e-08
BPChr03G03311	6.8391	3.66711e-148	5.71962	2.47714e-82	4.65498	1.30176e-48	5.45823	1.39779e-92
BPChr03G03325	2.88293	4.12052e-25	3.88005	6.14607e-34	2.48268	7.89386e-21	1.10555	0.00193445
BPChr03G03326	6.75965	2.31763e-171	5.62124	6.74271e-78	4.53964	2.529e-44	5.3459	4.30794e-98
BPChr03G03327	1.53999	2.98611e-11	1.24186	4.30499e-12	0.777361	0.000141592	0.923493	5.1498e-09
BPChr03G03329	-0.606387	0.00506299	-1.24581	1.36601e-09	-0.732444	0.000624663	-1.02975	2.8722e-09
BPChr03G03333	6.93267	1.27238e-210	5.86425	1.93806e-119	4.77585	1.59334e-61	5.65219	2.33829e-113
BPChr03G03342	2.31798	4.00082e-25	3.44486	3.41473e-25	2.77261	1.98934e-24	1.53866	7.03572e-09
BPChr03G03344	1.98185	2.11708e-13	2.63605	2.04312e-27	1.55782	1.80033e-07	1.33094	1.05261e-06
BPChr03G03351	3.39918	7.31619e-40	3.22796	2.03068e-52	2.05329	1.73025e-28	1.95396	4.05502e-29
BPChr03G03355	2.55615	0.00024705	3.01356	6.23984e-10	2.58282	8.43137e-06	2.25264	0.000133203
BPChr03G04482	-0.649179	0.00135085	-0.690577	0.00724518	-0.663251	0.00402259	-0.59502	0.00143265
BPChr03G04494	2.70945	2.19182e-05	2.33103	0.000174537	1.99969	0.00852233	2.17453	0.00224078
BPChr03G04499	-1.09816	2.89119e-13	-1.43457	1.44998e-17	-0.836089	6.51845e-05	-1.13076	4.40844e-14
BPChr03G04527	-0.69906	4.26674e-05	-0.902327	5.95818e-08	-1.03049	6.14872e-07	-1.03873	8.60894e-13
BPChr03G04554	-1.79128	7.26557e-08	-2.30141	4.03137e-16	-1.96319	1.03725e-07	-1.5245	7.64718e-06
BPChr03G04565	-0.641632	0.000561701	-1.30566	2.80336e-11	-1.51136	4.804e-10	-2.22117	4.29869e-29
BPChr03G04572	1.95389	4.57076e-23	2.14687	1.60892e-31	1.86428	5.97938e-23	2.49972	4.57434e-48
BPChr03G04576	3.05474	7.79364e-59	3.19286	2.51882e-51	2.3265	1.54908e-27	1.71737	8.16501e-19
BPChr03G04947	1.30288	8.44886e-12	1.2271	1.39853e-08	0.85876	0.000437909	0.809217	0.000475948
BPChr03G07545	-1.06212	0.0008422	-1.34788	3.36832e-05	-1.09614	0.00859377	-0.883375	0.00851684
BPChr03G07560	1.70019	5.36674e-10	2.82665	1.49958e-51	2.32893	1.52474e-20	2.66884	1.83012e-60
BPChr03G07588	1.24057	5.00544e-14	0.861768	4.13303e-06	0.805889	0.0012539	0.596504	0.00107402
BPChr03G09626	2.43295	3.06893e-35	1.24956	6.47861e-06	1.39279	2.78521e-07	0.763779	0.00470816
BPChr03G09637	-0.487654	0.00426693	-0.616223	0.00125511	-0.806243	0.000533429	-0.604306	0.000219999
BPChr03G09644	4.20742	2.72024e-47	3.0729	5.24042e-10	3.13181	1.82936e-20	1.8095	3.20352e-06
BPChr03G09657	1.19028	1.64136e-05	1.32283	5.11876e-12	1.43597	3.31094e-05	1.13992	1.78159e-07
BPChr03G09662	1.42848	6.87646e-13	1.19746	3.40014e-05	0.894563	0.0011034	1.11806	1.95921e-07
BPChr03G09669	-0.563583	0.0037379	-1.22552	2.33117e-11	-1.64573	4.27386e-15	-2.19881	2.77707e-25
BPChr03G10816	1.35577	1.16986e-09	1.91234	3.96558e-16	1.9256	4.63112e-12	1.7367	1.579e-08
BPChr03G10823	1.51848	1.62462e-10	1.49868	1.3236e-19	0.815105	8.15885e-05	0.76133	1.10933e-06
BPChr03G10870	2.00448	1.31426e-10	2.10611	8.49153e-12	2.31251	4.94135e-10	2.36575	1.10755e-12
BPChr03G10880	0.790192	0.000204706	0.944266	1.90619e-05	0.741067	0.0084418	0.951054	6.36621e-06
BPChr03G10912	-1.02857	4.97673e-12	-1.05891	6.09818e-07	-1.44636	8.18142e-10	-1.51105	1.30046e-15
BPChr03G10942	-0.584749	0.00298982	-0.601667	0.00113725	-0.816621	0.000336842	-0.878879	9.72069e-07
BPChr03G10944	1.56045	1.90991e-15	2.2523	3.23212e-19	2.02632	1.69032e-15	1.95654	6.34087e-11
BPChr03G10945	1.14561	2.20537e-10	0.737254	7.28733e-05	0.747	0.000446355	1.04849	1.46256e-07
BPChr03G10946	1.70424	4.89033e-16	2.27282	6.85019e-17	1.87423	1.52052e-11	2.20085	2.16945e-23
BPChr03G10950	1.27213	3.34572e-11	1.99798	2.57311e-20	1.27041	5.83841e-11	1.23181	2.67211e-17
BPChr03G11580	1.31799	6.97206e-13	1.54492	4.83912e-12	1.1337	5.5661e-07	1.17898	1.82421e-10
BPChr03G11600	-1.08571	3.48671e-13	-1.30778	1.18831e-14	-0.602575	0.00503621	-0.603296	0.00010382
BPChr03G11611	3.63642	6.40518e-78	3.56521	2.15765e-63	4.22011	2.02217e-43	4.47116	5.90577e-109
BPChr03G11624	3.61477	8.13333e-17	2.31933	1.28888e-05	2.89661	4.61499e-05	2.93856	1.16516e-07
BPChr03G11634	-0.909343	7.33618e-06	-1.45462	4.28907e-13	-0.791334	5.04316e-05	-0.493973	0.00292768
BPChr03G11642	2.76522	2.85641e-09	2.82829	1.75173e-11	2.18943	4.48156e-06	2.37834	5.95596e-07
BPChr03G11677	3.3527	5.82609e-15	3.37679	9.89005e-13	2.72875	3.98547e-08	2.99523	8.86697e-10
BPChr03G11701	3.64264	5.01626e-30	2.55418	5.15827e-12	2.15937	9.12404e-07	1.93335	2.61025e-06
BPChr03G13866	-0.694939	0.001425	-1.47556	3.6736e-16	-0.893523	1.69261e-05	-1.01201	5.77329e-10
BPChr03G13867	2.68212	3.17902e-34	2.17578	4.92585e-16	1.91985	8.1983e-12	2.04499	1.75446e-15
BPChr03G13873	-1.43032	2.82191e-15	-1.87932	2.27539e-24	-1.31721	2.3647e-09	-1.23625	1.16578e-12
BPChr03G13895	2.3141	1.63021e-07	2.79339	4.24174e-14	2.54154	1.27334e-10	2.86632	1.86788e-16
BPChr03G13905	-0.714012	0.00102785	-2.14921	2.65389e-22	-1.13557	1.60062e-05	-1.52779	7.32523e-12
BPChr03G13930	1.10391	7.76962e-07	1.42669	2.97771e-10	1.037	8.5496e-05	0.890093	0.000557405
BPChr03G13951	2.6664	3.3014e-15	3.61272	1.99346e-21	2.42775	2.10294e-15	2.03052	8.77864e-06
BPChr03G13976	-0.911136	2.6634e-08	-1.43356	2.1615e-12	-1.53575	1.40887e-17	-1.37852	1.34324e-21
BPChr03G15057	5.40158	1.20925e-122	4.23045	1.12711e-67	4.42821	2.67052e-37	4.76147	3.94782e-71
BPChr03G15070	1.77258	0.000597339	1.77282	1.04433e-05	1.71888	0.000783725	1.55119	0.00226581
BPChr03G15082	3.62486	6.21522e-15	3.11192	6.62149e-09	3.3001	2.21525e-07	3.50007	1.32023e-12
BPChr03G15092	1.23397	3.26496e-11	1.30052	1.28267e-07	0.74	0.00430956	0.813736	0.000157437
BPChr03G15102	1.35574	2.21777e-07	1.62844	5.34027e-07	0.997068	1.11284e-06	0.953202	0.000791676
BPChr03G15667	3.26699	2.73019e-22	2.44201	1.06236e-15	2.864	1.05085e-09	3.59532	2.14497e-44
BPChr03G15668	5.8677	8.49092e-38	3.52321	5.23198e-12	3.62801	1.37288e-07	4.14455	3.21296e-17
BPChr03G15681	2.23771	4.36615e-12	1.80624	1.81206e-10	1.8432	6.77714e-07	1.69289	4.33268e-07
BPChr03G15690	-0.523261	0.00313322	-0.672452	0.00338178	-0.642168	0.00948311	-0.569312	0.000810432
BPChr03G18182	1.7424	6.7925e-06	2.07059	1.10756e-10	1.63427	6.63314e-05	1.43922	0.000368996
BPChr03G18234	-0.873892	5.69733e-07	-0.989233	1.26062e-07	-1.0877	4.9293e-05	-0.956111	1.54704e-08
BPChr03G18506	0.693884	0.00281773	1.66106	1.08312e-19	1.2236	2.89894e-08	0.956811	9.57262e-05
BPChr03G18525	-2.7713	9.97709e-08	-5.9367	5.09561e-18	-3.93349	9.39863e-11	-3.33195	9.24419e-08
BPChr03G18540	-0.7148	4.75975e-05	-0.699778	8.18314e-05	-0.721788	0.00121169	-0.698095	1.08307e-05
BPChr03G18579	0.83906	2.26547e-06	1.51882	3.39588e-18	0.913005	0.000794489	1.09361	1.15158e-10
BPChr03G18588	-0.846102	4.8125e-08	-1.04282	8.80286e-10	-0.764066	6.36221e-05	-0.956235	3.22458e-10
BPChr03G18591	-0.68234	0.00980043	-1.68253	3.80055e-11	-0.902554	0.000532821	-1.23068	9.65629e-09
BPChr03G18622	2.12015	3.55109e-23	2.44582	1.24397e-33	1.34351	1.34816e-13	1.38904	2.50198e-20
BPChr03G19790	0.80945	0.00279941	1.72188	1.09317e-09	1.48551	1.82075e-08	2.03328	1.09467e-15
BPChr03G19798	2.1477	1.09984e-20	1.51934	5.67911e-10	1.55965	1.48352e-07	1.07411	0.000260392
BPChr03G19809	-0.631907	0.00187013	-1.19003	7.43423e-11	-0.759867	0.00043275	-0.889571	4.59336e-07
BPChr03G23085	1.79856	5.26576e-08	1.6025	9.46388e-09	1.22906	0.00459359	1.10612	0.00118734
BPChr03G23095	-1.38416	4.11156e-19	-1.41663	2.45121e-16	-0.772587	0.000183963	-0.658192	5.94334e-05
BPChr03G23142	1.04653	4.2706e-09	0.950676	2.95478e-07	0.701267	0.00209204	0.56241	0.00105269
BPChr03G23148	1.07396	3.36142e-12	0.8102	1.95909e-05	0.863974	7.4945e-05	1.12765	9.09589e-13
BPChr03G23150	2.13584	4.64088e-11	1.90327	2.56969e-08	1.98345	2.0357e-07	1.79858	3.56759e-05
BPChr03G23172	3.20907	1.53088e-61	2.04611	2.37203e-20	1.49279	7.26491e-08	1.8941	2.08696e-13
BPChr03G23185	-1.56234	6.67918e-18	-1.84757	2.09932e-24	-1.10638	8.08631e-08	-0.927072	1.66723e-08
BPChr03G23190	-0.754848	7.71966e-07	-0.931742	3.68941e-07	-1.07274	1.87721e-06	-1.4258	2.44971e-23
BPChr03G28836	-0.595109	0.000207403	-0.903569	2.55413e-07	-0.739229	0.000612998	-0.588528	0.000222363
BPChr03G28837	8.34473	5.56391e-10	11.6281	2.1262e-40	11.4182	1.03872e-57	10.2336	4.5333e-33
BPChr03G28866	1.15378	9.69084e-09	1.4357	1.01339e-11	1.32211	7.68899e-10	1.17321	3.65105e-08
BPChr03G28876	2.89141	1.95808e-23	2.58969	2.50252e-16	2.9435	7.32237e-12	3.3401	1.95433e-26
BPChr03G28880	2.40027	1.06634e-19	1.65688	2.43692e-06	1.38795	0.000675706	1.8096	2.03572e-08
BPChr03G28909	4.72136	1.39519e-15	3.97793	1.35388e-09	5.20178	1.34197e-17	5.89729	7.40041e-37
BPChr03G28930	1.76235	2.12738e-16	1.97526	1.59364e-15	1.48216	6.3071e-09	1.46105	2.09424e-17
BPChr03G28951	1.25434	9.57092e-09	1.01826	2.34176e-06	1.76794	1.46333e-14	2.37701	8.46196e-36
BPChr03G28967	0.929579	0.00235226	1.37049	0.000174702	1.06417	0.00237301	1.64322	3.61814e-09
BPChr03G28992	2.74439	9.25093e-26	3.27344	1.90503e-17	2.90625	2.75821e-28	2.72968	2.43992e-28
BPChr03G28997	1.40426	4.28813e-06	1.15302	4.85559e-05	1.06202	0.00117174	1.25216	7.33619e-06
BPChr03G29004	1.6815	6.87817e-12	2.2315	4.92534e-24	2.56998	3.61673e-15	2.85041	6.05315e-41
BPChr03G29025	1.80478	1.00216e-06	2.9604	3.12098e-37	2.2811	3.33579e-13	2.53947	1.05522e-40
BPChr04G00445	1.30565	2.75719e-16	1.13056	1.03285e-09	1.01833	0.000128792	1.18971	2.29188e-12
BPChr04G00472	0.989971	0.000113847	1.85234	7.72417e-22	1.31249	1.72323e-08	1.77947	2.35917e-16
BPChr04G00482	-0.653286	0.000413677	-0.957167	6.34956e-05	-0.926276	0.000302019	-0.718653	3.1832e-06
BPChr04G00514	-1.20809	4.82022e-11	-1.83063	5.73096e-26	-1.0566	7.01663e-09	-1.32773	1.44311e-21
BPChr04G00594	-0.502197	0.00404871	-0.873405	3.42859e-07	-0.778918	0.000360054	-0.878379	3.11275e-07
BPChr04G00600	-0.741766	1.93932e-05	-1.44341	1.78484e-16	-0.884468	1.44924e-05	-1.08164	6.22024e-09
BPChr04G00616	4.04142	5.30522e-05	5.21045	3.24812e-13	2.99701	0.00464149	4.03579	7.74448e-06
BPChr04G00653	3.12213	9.24022e-06	3.01392	6.22852e-06	3.43104	0.00048301	3.34011	1.9888e-08
BPChr04G00675	2.11127	1.26405e-11	2.07399	4.78497e-11	2.18876	6.18324e-08	2.44536	2.21347e-13
BPChr04G01063	-0.604408	0.00116599	-1.15592	7.18958e-12	-1.31487	1.24517e-11	-1.17815	2.12259e-14
BPChr04G01074	2.20797	1.46572e-11	1.19896	2.64126e-06	1.15523	0.000165024	1.29538	1.17753e-05
BPChr04G01083	2.55157	2.81339e-50	1.65501	1.27523e-19	1.58894	4.43385e-17	1.63792	7.96551e-16
BPChr04G03580	-0.884861	3.38887e-07	-0.919912	1.43392e-06	-1.33355	5.77974e-09	-1.77123	3.72467e-16
BPChr04G03584	1.09952	4.28997e-13	1.25953	4.39499e-13	0.74579	0.000140874	0.838465	1.79918e-06
BPChr04G03595	2.54368	3.2436e-27	2.53242	1.96489e-22	1.79442	2.22352e-10	2.39172	9.67099e-31
BPChr04G03604	-1.83113	1.72747e-09	-0.846959	0.00195214	1.29821	2.60809e-05	1.94978	8.93326e-23
BPChr04G03621	2.05798	3.90699e-19	1.71694	1.88242e-16	0.802716	0.000202351	0.881436	1.08895e-05
BPChr04G03626	3.07359	4.65638e-44	2.69394	7.85948e-48	1.48982	1.71412e-10	1.58662	3.00069e-17
BPChr04G03639	5.2081	1.0397e-32	4.40101	7.0564e-14	4.71446	2.11045e-21	4.58987	2.33583e-17
BPChr04G03649	2.45823	5.15679e-11	2.02328	0.000237693	1.65943	0.00291184	2.13839	3.12549e-06
BPChr04G03659	1.50662	1.1339e-18	1.32511	3.52197e-13	1.19921	1.54105e-08	1.37915	2.00322e-14
BPChr04G03672	2.03867	1.46236e-18	1.78548	4.94954e-17	0.844639	9.65846e-05	0.959445	1.56834e-06
BPChr04G03673	1.40418	4.86906e-13	1.82686	2.65632e-19	1.25545	4.73031e-10	1.5312	2.00885e-15
BPChr04G03674	-0.544037	0.00758491	-1.18992	1.51725e-08	-0.929747	4.0693e-05	-0.878345	9.76785e-06
BPChr04G03675	6.10457	9.2138e-48	5.21564	5.28748e-25	4.9211	7.36193e-17	4.86754	1.12699e-17
BPChr04G04435	0.797878	6.16198e-07	1.3206	3.16646e-14	1.17797	1.69952e-09	0.964263	3.28001e-08
BPChr04G05300	0.612488	0.00209017	1.58683	8.40175e-16	1.32955	8.53597e-13	1.37938	1.32777e-15
BPChr04G05304	-0.697226	5.01643e-05	-1.03962	1.3361e-07	-0.870079	0.000104046	-1.17295	9.83995e-13
BPChr04G05383	0.919277	5.52577e-07	2.01288	9.92879e-21	1.2982	1.40548e-10	0.700646	0.000505047
BPChr04G06173	0.721245	0.000466296	0.638565	0.00475438	0.762159	0.00544329	0.851198	4.28791e-05
BPChr04G06193	-0.822575	6.07634e-08	-0.677173	0.000266465	-0.582209	0.00805782	-0.524576	0.00141775
BPChr04G09406	2.84955	6.36842e-42	2.26552	4.81153e-20	2.4347	2.27508e-18	2.65965	4.64106e-22
BPChr04G09419	1.39674	4.57622e-17	1.03173	2.60437e-08	0.718236	0.00057097	1.09116	2.98438e-11
BPChr04G10458	3.20094	4.88455e-32	2.48793	2.77271e-11	3.43177	3.46911e-19	3.79311	3.49424e-28
BPChr04G10470	2.55764	1.03394e-27	2.07484	3.46847e-16	3.12773	2.89332e-28	3.68733	2.02432e-45
BPChr04G10473	0.519628	0.00286679	0.970419	2.25177e-08	0.935874	4.30512e-07	0.702185	5.78186e-06
BPChr04G10482	2.57842	2.30895e-21	2.51403	4.358e-36	1.65061	2.01524e-08	1.16764	2.08346e-06
BPChr04G11832	1.15337	2.55814e-06	1.31856	7.12429e-07	0.82526	0.000727345	1.05978	3.88553e-06
BPChr04G14197	-0.944929	1.8252e-06	-1.47983	1.4496e-10	-0.942337	4.54624e-06	-1.20943	7.50018e-11
BPChr04G14233	7.68261	1.69894e-28	7.53907	4.91203e-47	5.00337	8.85922e-22	4.71367	1.03369e-13
BPChr04G16012	-0.832862	5.16458e-07	-1.01338	1.19008e-05	-1.06	2.9e-05	-1.09632	2.31028e-10
BPChr04G18049	-0.548728	0.000918215	-0.966654	5.27172e-05	-0.946849	9.76944e-07	-0.992476	5.44194e-09
BPChr04G18051	-0.589909	0.00126121	-0.848471	0.000549503	-0.874818	0.000146447	-0.923871	3.86917e-07
BPChr04G18161	1.65068	3.86777e-22	1.76005	2.71048e-11	1.28549	9.50717e-12	1.47354	1.41095e-14
BPChr04G18171	1.25866	9.24358e-17	0.726772	2.62869e-05	1.11429	1.26096e-09	0.952138	3.93144e-09
BPChr04G18272	1.13333	0.000116505	1.33351	3.00726e-06	1.35667	4.42112e-06	1.00564	0.00252423
BPChr04G18278	-0.983682	3.19984e-06	-1.51877	1.20538e-12	-1.01318	0.000142287	-0.775452	0.000243247
BPChr04G18281	1.89315	8.30693e-17	1.34615	1.26201e-07	0.961644	0.00438536	1.12171	1.76841e-05
BPChr04G18283	1.13865	7.89094e-11	1.5055	3.66411e-13	1.06997	0.000956692	1.48769	2.88294e-16
BPChr04G18284	-0.784105	5.83123e-06	-1.3918	4.6973e-16	-0.822691	1.5432e-05	-0.797889	3.14399e-07
BPChr04G18315	-0.44329	0.00964354	-0.614122	0.000627249	-0.803572	0.0017409	-0.905998	1.20192e-07
BPChr04G18319	-1.70009	6.52425e-25	-1.76649	1.57304e-23	-0.856501	3.01004e-05	-0.556943	0.000956661
BPChr04G18342	3.61982	6.80008e-26	5.64554	3.19624e-94	5.23766	3.57592e-46	5.67336	2.69114e-76
BPChr04G18362	5.42848	1.36522e-11	9.48765	2.225e-48	7.0907	2.98362e-28	5.5918	3.51597e-08
BPChr04G21421	1.13733	6.75344e-13	1.15408	3.60523e-12	0.898388	7.11693e-07	1.00098	1.77915e-11
BPChr04G21820	-0.955593	5.12191e-06	-1.36529	7.91818e-10	-1.35742	5.95888e-08	-0.940869	0.000400312
BPChr04G21830	3.04711	3.62872e-23	2.60794	7.44716e-15	1.88176	1.47885e-06	1.6938	0.000330005
BPChr04G21850	1.38215	5.05226e-12	1.55841	5.04806e-15	1.30082	3.62042e-11	0.919373	8.12929e-07
BPChr04G21852	1.96355	8.17391e-27	1.67871	1.1934e-16	2.24379	6.42326e-26	2.10115	4.62886e-19
BPChr04G21857	2.87029	2.26838e-17	2.84962	3.71583e-17	3.02047	1.5301e-18	2.97888	4.75374e-19
BPChr04G21858	1.22246	1.18039e-09	1.45708	6.11757e-11	1.41562	5.19472e-10	0.945146	0.000256556
BPChr04G21871	4.73694	0.00013902	4.19421	0.00061482	4.05978	0.000390103	4.6055	5.25295e-06
BPChr04G21874	1.66603	1.1764e-08	2.64659	6.37937e-31	1.88518	6.29813e-11	1.51709	2.84101e-07
BPChr04G21887	2.0628	3.19132e-24	2.32668	8.01037e-30	1.19908	5.81341e-06	1.1468	0.00032479
BPChr04G21903	5.85252	3.91183e-09	5.27191	5.97188e-36	4.9721	9.47943e-14	3.20354	2.61644e-07
BPChr04G21912	-1.29158	2.72508e-16	-1.71863	9.61854e-20	-0.840053	0.00026425	-1.02893	1.59573e-07
BPChr04G23757	-0.869792	5.64479e-06	-1.32577	1.14545e-07	-0.884481	9.33592e-06	-0.769368	7.32822e-05
BPChr04G23770	2.2135	8.19463e-12	2.25081	3.09386e-27	1.27821	1.0286e-07	0.978555	0.000156771
BPChr04G23794	-0.717559	0.00413422	-1.13289	7.14664e-06	-0.920925	0.000167021	-0.798815	0.000477459
BPChr04G23802	-0.861407	6.33271e-07	-1.15413	1.35428e-11	-0.910577	1.11166e-06	-0.947588	1.91597e-10
BPChr04G23808	0.827359	0.000217326	1.89115	5.26998e-18	1.50111	1.69829e-12	1.48807	9.59066e-12
BPChr04G23811	-1.25036	0.00023417	-2.19064	3.56155e-10	-1.881	1.32374e-05	-2.3308	1.6159e-08
BPChr04G23840	2.19928	7.8014e-40	1.41401	1.34799e-14	1.06143	1.63951e-07	0.779269	0.000180194
BPChr04G23858	1.00581	6.00652e-08	1.2375	6.92995e-13	0.916351	2.55315e-05	0.922382	3.83795e-09
BPChr04G23891	-0.90202	2.68575e-05	-1.23841	3.15793e-08	-1.32187	9.72199e-05	-1.10547	3.68252e-07
BPChr04G23923	-1.23352	2.30801e-13	-0.690364	0.000414344	0.800861	0.00308263	1.68243	2.96486e-26
BPChr04G23928	-0.543735	0.00473797	-0.953473	8.38933e-08	-0.652249	0.0017527	-0.477907	0.0083468
BPChr04G23947	-0.698531	1.79413e-05	-0.702705	6.75154e-05	-0.875415	9.90989e-06	-0.66404	0.000525252
BPChr04G23948	2.52997	9.57685e-06	2.55423	1.37838e-09	3.16054	4.62006e-10	2.85847	2.39214e-10
BPChr04G23951	0.620583	0.000153809	0.674042	0.00105753	0.606351	0.0049033	1.07125	9.5108e-13
BPChr04G23955	2.54559	7.09983e-36	3.73075	1.70106e-40	3.30187	2.36047e-49	2.61014	1.05002e-17
BPChr04G23965	-0.851947	6.75463e-06	-0.693019	0.000464107	-0.740376	0.0011845	-0.740566	0.000143832
BPChr04G23983	3.25702	5.36646e-37	5.15415	9.0357e-50	5.08945	1.37798e-98	4.34354	6.64465e-54
BPChr04G24008	2.13602	2.04764e-07	3.11015	5.81867e-14	2.25866	1.83632e-07	1.42282	0.00365613
BPChr04G24404	-0.697844	1.17502e-05	-1.0102	3.9095e-08	-1.04942	8.77812e-07	-0.78018	6.93251e-08
BPChr04G24468	0.812789	3.52255e-06	1.08219	3.09047e-10	0.600207	0.00604813	0.729729	8.18917e-06
BPChr04G24478	1.10556	9.80207e-09	1.21361	9.32082e-10	1.78046	1.86934e-11	2.21084	1.25263e-24
BPChr04G24480	1.60496	6.77964e-23	1.43519	3.39558e-13	0.923118	2.22012e-06	1.25127	1.04785e-15
BPChr04G24527	1.21125	1.12507e-10	1.24023	3.29438e-11	0.785589	8.43142e-05	0.588014	0.00187633
BPChr04G24877	1.73896	0.00030069	2.72604	4.83469e-10	2.73276	2.38462e-08	2.93552	1.34482e-11
BPChr04G24884	1.20344	8.88186e-13	1.54444	1.15624e-14	0.577558	0.00430197	0.929659	1.83745e-09
BPChr04G24891	2.56174	1.27096e-08	2.71539	2.426e-09	2.63983	3.9058e-07	3.06195	6.44087e-08
BPChr04G25218	3.11635	3.72779e-09	2.52425	2.07129e-06	2.52287	2.46538e-05	2.97219	8.03154e-09
BPChr04G25523	-0.981947	3.62824e-06	-1.81862	2.53679e-16	-1.4213	3.45811e-07	-1.86398	2.32047e-12
BPChr04G25541	-0.737662	8.72161e-05	-1.68863	1.94205e-15	-1.31283	7.58428e-09	-1.67611	2.9638e-15
BPChr04G25981	3.05757	5.52885e-12	2.6208	1.0398e-06	1.91916	0.00502471	2.08066	7.16637e-05
BPChr04G25992	3.28783	8.44359e-60	2.77123	6.40887e-29	2.24878	3.70695e-12	2.48981	5.52319e-26
BPChr04G27126	1.09089	8.91213e-08	1.26942	3.19132e-11	0.975147	4.12355e-06	0.575524	0.00306687
BPChr04G27143	1.54687	1.67013e-21	1.54829	8.21974e-17	1.10582	1.18943e-06	0.541124	0.00118462
BPChr04G27148	1.70124	4.46857e-13	2.25787	1.96829e-19	1.63254	4.80029e-12	1.35454	3.47657e-10
BPChr04G27154	-0.492708	0.00600992	-1.30077	2.86854e-12	-1.09506	1.2687e-09	-1.14364	7.21039e-16
BPChr04G27168	2.08903	7.04608e-40	1.24502	2.68688e-11	0.706892	0.0025748	0.791879	2.14982e-06
BPChr04G27183	-0.962627	0.0065992	-1.91291	4.87534e-08	-1.10039	0.000200639	-0.858772	0.0010381
BPChr04G27230	0.953161	1.13561e-06	1.42141	1.78689e-12	1.41528	4.37552e-13	1.62342	1.50709e-23
BPChr04G27253	3.69884	4.16867e-33	2.9958	7.39128e-34	1.70944	2.7237e-09	1.15569	0.001252
BPChr04G27258	0.972337	0.000117909	2.07338	2.22045e-24	2.11756	2.43828e-18	2.9133	1.70575e-85
BPChr04G27261	-2.20329	2.25745e-20	-1.2853	7.81181e-09	-0.920488	3.1984e-05	-0.650634	0.00127468
BPChr04G32263	2.89846	0.000138932	2.74469	0.000102482	2.58667	0.000552775	3.03145	5.48696e-06
BPChr04G32265	-0.608926	0.00906297	-1.25638	1.84438e-05	-1.30429	2.3636e-06	-1.57474	2.09617e-06
BPChr05G00108	-0.764643	2.40911e-06	-1.38705	6.46862e-14	-1.06172	3.8185e-09	-1.01853	6.60292e-13
BPChr05G00111	-4.71825	6.34884e-11	-4.64237	2.1615e-12	-3.16998	0.000102402	-3.35218	1.3237e-06
BPChr05G00149	-0.848365	1.31006e-07	-0.726874	0.000336362	-0.791755	0.00054451	-0.599664	0.000141125
BPChr05G00150	1.9843	1.72211e-11	1.68656	6.74218e-08	1.90667	1.57023e-08	2.37961	4.84812e-18
BPChr05G00158	-0.787272	1.19426e-05	-1.2648	9.04736e-10	-0.905811	3.36735e-06	-0.959978	4.55566e-10
BPChr05G01315	-0.651332	0.000172598	-0.543038	0.00424585	-0.621164	0.00848477	-0.596241	0.000542159
BPChr05G01326	1.09971	1.42801e-10	0.91034	7.53806e-06	1.20571	3.78159e-05	1.27337	1.88183e-15
BPChr05G01331	-0.697549	0.00178793	-1.80874	1.2927e-13	-0.925422	0.000291865	-1.43074	4.22148e-12
BPChr05G01341	0.752789	0.000499999	1.25921	1.28338e-07	0.889355	1.52358e-05	0.88739	3.93122e-08
BPChr05G03906	4.92477	3.9296e-06	5.93166	2.61474e-05	6.17343	2.44795e-15	5.0283	3.16656e-10
BPChr05G03943	5.80534	1.15138e-30	5.98622	7.84079e-18	5.79799	1.26075e-41	4.96082	3.82964e-30
BPChr05G04610	3.8513	3.75054e-59	2.40384	8.42466e-17	2.43616	6.8573e-16	2.91055	2.04381e-31
BPChr05G04616	1.68339	2.12124e-30	1.54022	2.67444e-19	1.11293	3.56967e-07	1.36768	3.04999e-17
BPChr05G04623	1.02008	5.69292e-08	1.54512	2.54216e-18	1.01375	9.15916e-06	1.13005	1.20835e-09
BPChr05G04626	1.37639	4.48557e-10	1.21939	4.74113e-09	1.02772	9.70653e-06	0.724368	0.00155165
BPChr05G04642	0.85532	0.00111268	2.34127	4.32044e-18	1.90234	3.23173e-17	0.968579	0.00270035
BPChr05G04650	-0.582657	0.000380006	-0.680879	0.000157012	-0.678478	0.00081169	-0.727214	1.07443e-06
BPChr05G04659	-0.686797	6.87923e-05	-1.30889	5.4173e-12	-1.34386	3.11065e-11	-1.07151	3.01483e-15
BPChr05G04660	0.84039	1.82406e-05	0.88646	1.14327e-05	0.697161	0.0073029	0.689236	0.00188743
BPChr05G04690	2.3273	4.75436e-08	2.17103	9.64989e-08	2.46659	4.82598e-07	2.54446	3.25316e-11
BPChr05G04692	0.697615	0.000212775	0.647941	0.00157337	0.717794	0.00204428	0.509538	0.00822492
BPChr05G07789	0.668824	0.00663551	1.4737	6.45689e-16	1.00672	5.73789e-06	0.778028	0.00136099
BPChr05G07813	-0.954519	3.81047e-06	-0.7516	0.00349229	-0.851015	0.0026785	-0.79755	0.000198058
BPChr05G07819	-1.44041	0.00604822	-2.40375	7.01749e-07	-1.52065	0.00362305	-1.40935	0.00695621
BPChr05G07863	1.10816	0.000335287	1.28185	2.44895e-07	0.826563	0.00828811	0.742218	0.00470935
BPChr05G07956	-3.81625	5.24438e-09	-4.03966	2.16316e-11	-2.97547	4.06089e-06	-2.24047	8.32086e-05
BPChr05G08711	-0.598369	0.000471733	-1.02105	0.000424932	-0.876547	3.92218e-06	-1.54102	9.10174e-25
BPChr05G08770	3.39548	5.06656e-23	4.13832	5.87553e-60	2.56013	4.78752e-26	1.72072	4.84876e-13
BPChr05G08786	-0.655317	0.00205601	-0.93802	4.27891e-05	-0.718317	0.00791679	-0.636355	0.00288287
BPChr05G08799	0.777035	0.000200679	1.06588	1.73037e-07	0.681587	0.00310409	0.584439	0.00404273
BPChr05G08811	6.45989	0.000364418	8.82668	2.31738e-18	9.55973	2.70373e-23	8.79632	1.81685e-16
BPChr05G08816	-0.468386	0.00493229	-0.738456	2.25394e-05	-0.685263	0.00128349	-0.534606	0.000873446
BPChr05G08822	-0.632404	0.00956139	-1.4728	2.9484e-07	-0.797487	0.00101489	-0.856779	0.000153258
BPChr05G08840	-3.66807	9.81527e-79	-3.2083	6.92331e-28	-2.44801	2.57251e-21	-2.01378	4.21292e-28
BPChr05G08861	-1.02059	1.08881e-09	-1.2283	3.87329e-12	-0.915116	3.35117e-05	-0.675449	9.68714e-05
BPChr05G08864	1.42681	7.90167e-10	1.43544	6.0633e-07	1.51594	2.15053e-12	0.875682	0.00135083
BPChr05G08882	2.24267	1.9865e-10	2.83873	8.76091e-14	2.83892	4.56554e-28	2.61891	1.47515e-15
BPChr05G11224	0.946167	0.00110006	1.67746	2.32616e-06	2.1314	1.70299e-18	2.23681	1.50644e-19
BPChr05G11227	3.44759	1.11418e-16	3.56777	3.62173e-21	3.28947	5.14035e-30	2.38966	6.15137e-09
BPChr05G11228	2.06186	1.28477e-09	2.19851	7.17852e-12	2.46831	6.5109e-21	2.20156	9.6876e-11
BPChr05G12988	0.468771	0.00879766	-0.753023	0.00035086	-1.13643	1.15417e-08	-0.999048	4.22899e-08
BPChr05G12993	-0.476877	0.00960275	-1.14003	9.41467e-06	-1.10383	1.06125e-05	-1.10378	2.23187e-08
BPChr05G13007	-1.01689	0.00222217	-1.52668	3.10809e-14	-1.0093	7.8043e-08	-2.44844	6.17287e-51
BPChr05G13010	-0.929087	1.47361e-05	-1.37039	2.10351e-10	-0.711777	0.00764735	-0.730641	0.000590068
BPChr05G14425	-1.70575	2.7777e-13	-1.94687	2.17267e-17	-1.54821	3.25173e-13	-1.23455	5.01701e-13
BPChr05G14429	0.627974	0.000208424	1.04028	1.54321e-09	0.754352	6.1762e-05	0.589576	0.000387851
BPChr05G14432	0.693648	4.27574e-05	1.00247	5.13368e-08	1.02537	7.71408e-08	0.966838	3.48809e-08
BPChr05G14456	1.23266	4.40272e-09	1.08598	5.0104e-08	0.8905	8.87547e-05	1.08345	2.85195e-08
BPChr05G14680	-0.555112	0.00372948	-0.820775	3.249e-05	-0.924592	8.03485e-06	-0.972437	4.10424e-08
BPChr05G14689	3.78052	6.30424e-26	3.0848	1.86426e-27	2.615	2.64045e-17	3.14403	3.40574e-20
BPChr05G14697	2.77063	0.00711132	6.12587	1.3182e-29	4.49539	6.84011e-09	4.93964	1.2592e-05
BPChr05G14741	-0.523448	0.00121414	-0.923591	5.91111e-06	-0.963199	8.24733e-07	-1.09037	6.95152e-14
BPChr05G14801	-0.685654	0.000202998	-1.02503	6.12436e-06	-0.71766	0.00374346	-1.01636	3.99299e-08
BPChr05G14824	1.99189	1.28655e-31	1.5262	1.57011e-14	1.36202	9.96066e-09	1.20683	5.5812e-10
BPChr05G14825	-0.951992	0.00330952	-1.8488	1.97026e-13	-1.21178	0.00161037	-0.879774	0.000134079
BPChr05G14850	3.6735	8.15013e-10	3.08238	0.000144356	4.14109	4.10805e-10	3.66656	2.52454e-08
BPChr05G14856	-0.706569	1.17856e-05	-1.29957	9.72212e-10	-1.50609	3.55722e-14	-1.64372	3.40633e-26
BPChr05G14868	2.08822	4.3223e-07	2.27618	5.68769e-07	2.17721	1.3166e-06	1.46146	0.00142914
BPChr05G14878	0.748107	8.40773e-06	1.3176	3.70019e-15	0.644823	0.00147254	0.556512	0.00812309
BPChr05G14923	3.64117	1.78344e-06	4.37573	2.27861e-15	3.46411	9.59898e-07	4.00444	2.50807e-10
BPChr05G14946	3.21351	8.28805e-09	3.34853	1.25844e-17	2.56026	1.32248e-07	2.026	0.000468904
BPChr05G14951	2.24431	1.57313e-25	2.90207	1.644e-43	2.99522	7.75951e-40	2.82278	1.92016e-33
BPChr05G15005	-0.738819	4.57413e-05	-1.22337	1.4397e-08	-0.85337	0.000127072	-0.768901	1.28163e-05
BPChr05G15007	1.34694	0.00247913	1.62084	6.54087e-05	1.49862	0.00156871	2.31978	1.25642e-06
BPChr05G15017	3.99644	7.19085e-24	3.61605	1.53296e-31	2.90487	2.60873e-19	3.56324	2.63065e-26
BPChr05G17425	-0.645896	0.000136541	-1.23891	9.49788e-13	-0.980191	2.81008e-06	-1.29184	2.80101e-19
BPChr05G17430	-0.934375	5.69603e-08	-1.36099	1.72297e-13	-0.648864	0.00288045	-0.863147	2.20783e-06
BPChr05G17440	4.22328	3.9103e-15	2.9845	1.48705e-05	3.0488	1.27259e-05	4.21345	1.13966e-12
BPChr05G17466	3.01496	2.55427e-67	2.9893	3.19704e-55	1.93763	1.07312e-25	2.07051	1.35537e-28
BPChr05G17485	1.79213	2.60702e-30	1.57268	1.63558e-16	1.14744	4.56495e-06	1.32247	2.11562e-15
BPChr05G17510	3.80797	3.72278e-13	2.60392	2.89386e-05	2.96189	1.48591e-05	3.62849	6.06953e-07
BPChr05G17541	2.61542	1.66368e-18	1.97115	9.58093e-09	1.53851	0.000128934	1.98326	4.01437e-08
BPChr05G17555	3.43616	4.66028e-30	3.26934	5.13353e-40	1.81913	8.26458e-13	1.96593	5.08471e-15
BPChr05G17559	1.2427	4.26388e-08	1.49615	4.32273e-10	1.39427	6.71225e-06	1.8628	4.32682e-19
BPChr05G19178	2.91821	1.71572e-59	4.18283	4.43415e-34	2.8698	8.88136e-54	2.05687	1.64132e-14
BPChr05G19256	3.63137	8.70498e-16	2.38563	2.9124e-06	2.50848	0.000216311	3.32845	2.66751e-13
BPChr05G20997	0.564365	0.00299807	1.40032	8.90116e-12	0.943476	3.45811e-07	0.586784	0.000107907
BPChr05G20998	2.839	1.56669e-57	2.8162	4.04456e-38	2.36718	1.02182e-25	2.58097	2.04532e-50
BPChr05G21035	0.804974	4.24395e-06	0.632861	0.00213844	0.652068	0.00322271	0.852492	1.36538e-05
BPChr05G21062	7.62701	1.7035e-100	6.71986	9.98058e-24	6.63929	4.06486e-38	4.87369	1.98008e-16
BPChr05G21090	-0.96338	4.00055e-07	-1.94191	8.86867e-22	-0.811795	3.88825e-05	-0.88436	9.64744e-08
BPChr05G21122	1.29726	5.157e-13	1.65852	2.92293e-18	1.87172	1.34228e-12	2.81427	1.05873e-65
BPChr05G21141	1.29872	4.83435e-17	1.59205	1.81266e-19	2.00103	5.23135e-23	1.87869	1.79551e-28
BPChr05G22056	3.15248	3.71043e-05	3.08215	0.000409326	2.61076	0.00216404	2.88934	0.000400312
BPChr05G22066	3.39835	1.07306e-06	3.07275	1.24615e-07	3.30382	1.56811e-10	3.16027	7.17766e-11
BPChr05G22140	5.94058	0.00470838	8.59944	1.62987e-12	8.83109	3.36139e-14	7.17373	3.86075e-08
BPChr05G22151	-0.64099	0.000466471	-1.04362	3.87204e-07	-1.04094	1.47776e-06	-0.916113	4.07328e-07
BPChr05G22158	1.72068	1.11668e-22	2.15279	5.25805e-29	1.57699	3.75068e-13	1.72309	6.04522e-22
BPChr05G22159	0.466221	0.00589198	0.889088	5.35768e-06	0.71143	0.000156041	0.491391	0.00240607
BPChr05G22197	0.767722	0.00676138	0.837028	0.00268532	0.910951	0.0070635	1.31579	5.19853e-09
BPChr05G22420	4.5386	2.23346e-56	3.96032	3.31357e-33	3.76556	3.04294e-28	3.72922	1.80501e-26
BPChr05G22436	3.00851	6.85577e-22	6.81205	5.77341e-143	6.73073	2.29741e-55	6.81369	2.67342e-206
BPChr05G22442	-4.15142	4.47045e-07	-2.60465	0.00054888	-2.25382	0.00283892	-2.59008	0.00236306
BPChr05G22456	1.18402	4.13306e-11	1.27401	8.32288e-12	1.07615	2.50649e-07	0.836903	3.46452e-06
BPChr05G22466	-0.559363	0.00142789	-1.00843	3.7418e-07	-0.902294	9.2597e-06	-0.870964	2.27633e-09
BPChr05G22473	0.71669	1.06357e-05	1.43767	1.35052e-15	1.49964	9.35791e-11	1.20478	7.76513e-13
BPChr05G22475	1.14922	5.21322e-10	3.43204	5.88448e-64	3.30225	1.64955e-20	3.35655	4.36107e-87
BPChr05G22480	3.66671	5.41475e-19	3.10137	2.27107e-11	2.90756	6.84235e-10	2.78117	7.65032e-09
BPChr05G22488	3.31088	7.81297e-08	3.32591	5.47405e-08	5.60227	1.05213e-15	4.85753	6.28833e-17
BPChr05G22500	7.60772	5.87207e-06	7.84519	1.30154e-09	6.88338	2.17115e-06	5.64331	0.00340222
BPChr05G22506	4.25413	4.89113e-40	3.39476	7.71936e-26	3.16986	9.57613e-15	2.98518	9.05493e-15
BPChr05G24283	-0.647119	0.00490302	-1.08265	2.80724e-08	-0.794286	0.0012539	-0.601442	0.000235825
BPChr05G24303	-0.753128	3.43374e-05	-1.46641	1.91934e-14	-0.794182	0.000156524	-0.728296	1.80233e-05
BPChr05G24751	-0.456449	0.00704603	-0.550306	0.00218417	-0.849873	3.95644e-05	-0.555444	0.000700311
BPChr05G24755	-1.00894	0.000246636	1.15341	3.47718e-10	2.14018	2.4918e-13	2.58265	7.15941e-47
BPChr05G26000	4.90768	2.79602e-25	3.5954	6.17569e-09	2.35659	0.00387538	3.25355	2.805e-07
BPChr05G26464	2.6407	4.96278e-07	6.8651	4.12052e-100	6.57319	1.23325e-40	6.97148	4.32573e-164
BPChr05G26467	2.83326	1.2088e-10	7.06474	3.47051e-96	7.00333	1.72332e-38	7.07378	3.40325e-204
BPChr05G26468	1.17187	0.000561467	3.58161	6.80406e-49	3.46804	2.18704e-17	3.58636	7.06447e-48
BPChr05G26567	3.44608	1.21791e-26	3.21976	5.50433e-18	1.52764	5.93539e-08	2.103	4.35231e-17
BPChr05G26586	-0.986463	6.34712e-06	-0.857152	0.00278356	-1.26486	2.7807e-07	-0.793083	0.000295405
BPChr05G26589	3.48498	5.81861e-07	4.11392	2.95806e-16	2.74069	1.23706e-18	2.39953	1.02782e-15
BPChr05G26634	1.06041	1.2667e-08	0.801207	9.54922e-06	0.663307	0.00261265	0.686612	9.36228e-05
BPChr05G27346	1.61798	1.56368e-11	1.81825	2.62459e-18	1.56947	2.92002e-10	1.99178	1.8962e-28
BPChr05G27357	2.96155	1.22218e-24	2.56848	2.13247e-21	2.2007	1.40876e-15	2.67423	1.79145e-21
BPChr05G27364	2.46362	2.31606e-56	2.20704	2.80006e-30	1.59569	3.78976e-17	1.7669	3.18697e-12
BPChr05G27388	-1.65272	4.3598e-09	-1.73091	2.75217e-11	-0.944421	0.00150532	-0.984186	0.0024621
BPChr05G27393	3.16501	5.38105e-35	2.87431	1.3516e-27	2.18534	1.43373e-17	2.63473	2.13063e-14
BPChr05G27401	-0.468376	0.00533452	-0.784347	7.73316e-06	-0.909481	0.000257833	-0.716467	8.4729e-07
BPChr05G27428	3.21383	3.93091e-30	2.88752	2.50771e-24	2.26439	6.01216e-12	2.41444	2.24787e-09
BPChr05G31567	-0.465504	0.00462094	-0.562274	0.00440431	-0.849593	0.000193611	-0.861596	2.10122e-08
BPChr05G31589	1.15089	1.07537e-11	1.32145	6.34914e-14	0.642368	0.0015432	0.646322	1.47435e-05
BPChr05G31685	0.800106	9.64884e-07	1.09698	1.03818e-09	0.625226	0.0030063	0.553955	0.00109714
BPChr05G31768	-0.558258	0.00140425	-0.768415	4.37676e-05	-0.692522	0.00120397	-0.536012	0.000589192
BPChr05G31781	0.582234	0.00172428	1.47385	2.25621e-15	1.19582	3.17426e-08	1.14878	9.68151e-11
BPChr05G31804	3.04636	3.18682e-30	2.75033	2.43131e-36	2.34207	5.76431e-17	2.68468	5.92722e-24
BPChr06G00212	1.55126	1.16136e-16	1.40639	1.8612e-08	1.04574	6.23433e-05	0.949554	4.22014e-07
BPChr06G00213	1.23196	0.00462916	2.33596	2.45203e-14	2.10938	3.33195e-07	1.75897	2.74801e-05
BPChr06G00215	3.22966	1.87921e-05	3.21218	6.83473e-06	3.00257	0.000146725	3.52504	1.48421e-08
BPChr06G00218	3.26143	2.03603e-28	1.75475	4.08922e-05	2.59512	5.95872e-10	3.15932	2.53873e-21
BPChr06G00219	1.3	4.46397e-13	1.15622	2.25044e-09	0.854072	0.000251493	0.62078	0.00486221
BPChr06G00236	1.08764	3.9234e-10	1.46174	9.22622e-16	1.13737	3.68174e-09	1.20565	3.08061e-11
BPChr06G00249	1.1993	1.6358e-14	1.32517	3.77091e-13	0.669833	0.000663779	0.648982	3.48339e-05
BPChr06G02123	1.46331	1.15564e-08	1.11274	2.82464e-05	1.19856	0.000657825	1.24904	1.16459e-05
BPChr06G02142	4.03334	8.31254e-25	2.98865	1.76233e-16	3.84003	5.3252e-13	3.77869	2.41858e-25
BPChr06G02169	1.23116	5.2892e-06	1.56539	4.78913e-11	1.05511	0.000882697	1.00476	0.000327438
BPChr06G02172	1.8772	3.0285e-19	2.31941	2.50981e-17	1.23865	4.63559e-06	0.711998	0.000269594
BPChr06G02182	2.72605	2.84882e-61	2.26662	9.46768e-35	1.26125	8.06903e-11	1.288	4.9703e-11
BPChr06G02190	5.25165	6.51659e-15	7.14002	3.08094e-20	4.47172	2.37294e-10	4.52337	2.00654e-05
BPChr06G02198	-0.711129	0.000124282	-0.950975	7.70158e-07	-0.669664	0.0047612	-0.75567	0.00110645
BPChr06G02205	-0.880923	9.88399e-09	-0.802714	3.9352e-05	-0.961072	2.29645e-05	-0.577427	0.0002018
BPChr06G02222	2.37925	8.86336e-32	1.68654	3.26095e-12	1.98964	5.285e-12	2.22949	1.57555e-18
BPChr06G02239	1.52859	7.58093e-10	2.49649	6.78836e-46	2.23057	1.03915e-27	2.46438	7.46269e-62
BPChr06G02257	3.28022	4.07872e-12	2.21982	5.76979e-07	3.46649	1.80268e-12	3.21048	9.38708e-16
BPChr06G02262	1.58981	1.0118e-07	1.98311	1.95774e-12	1.13248	0.00223022	1.06828	0.00428525
BPChr06G02274	4.25056	4.8548e-107	3.71726	1.9958e-73	2.81551	3.9653e-45	3.07166	5.12717e-46
BPChr06G02294	7.44851	4.23765e-63	6.86348	2.22561e-37	6.18752	4.29028e-36	6.33143	1.2831e-49
BPChr06G02640	4.89325	1.19952e-49	4.40046	7.51317e-95	2.561	1.44773e-25	2.2415	1.14412e-21
BPChr06G02651	4.06997	1.97233e-08	3.08648	0.000550766	3.51947	1.78637e-06	2.91392	0.000222106
BPChr06G02664	2.87736	2.812e-16	2.53522	4.36708e-10	2.26232	1.13341e-06	3.20678	4.7235e-20
BPChr06G04865	4.39785	1.80773e-78	4.42148	4.91203e-47	4.02616	7.22271e-50	2.74416	1.07562e-15
BPChr06G04880	5.09278	1.70515e-37	5.07324	5.48376e-58	4.44653	1.77477e-29	3.13422	1.84609e-14
BPChr06G04881	-0.493607	0.0085905	-0.932552	7.45665e-07	-1.32768	1.87919e-12	-1.6013	2.43178e-20
BPChr06G04898	-4.25005	7.8614e-16	-5.28194	4.83703e-26	-3.67055	1.80033e-07	-3.01667	4.35452e-06
BPChr06G07887	-0.991065	0.000157213	-1.59623	2.73895e-08	-1.70137	5.27575e-09	-1.53206	3.71829e-08
BPChr06G07895	1.39399	4.72601e-20	1.38905	1.09046e-13	0.632431	0.00611068	0.877157	2.3498e-07
BPChr06G07906	-0.582746	0.00364903	-0.749486	0.000535113	-0.909904	7.00803e-05	-0.64942	0.00187769
BPChr06G07909	2.53616	3.69797e-41	2.20526	1.00108e-35	1.82811	8.16798e-18	2.22799	6.56174e-28
BPChr06G07912	-1.00213	2.0154e-06	-1.70509	1.40078e-20	-1.58909	5.84848e-14	-1.47322	1.11473e-14
BPChr06G07921	-2.08364	3.13682e-23	-1.68912	1.53957e-14	-1.2415	1.00107e-07	-1.11681	3.02317e-08
BPChr06G07939	2.5893	6.81391e-29	2.25586	3.22241e-25	1.90122	1.27224e-12	2.34243	9.31856e-17
BPChr06G07940	-0.547495	0.00483225	-0.946645	1.15193e-06	-1.72364	7.62578e-17	-1.438	4.74172e-11
BPChr06G07944	-1.4758	8.19499e-05	-1.47417	3.24388e-08	-1.17201	0.00028968	-1.22207	7.14013e-06
BPChr06G08062	4.46912	2.45597e-36	5.16736	7.31555e-55	3.46356	1.68846e-22	1.81966	2.51324e-06
BPChr06G08108	0.965875	6.28175e-07	0.983334	8.0889e-08	0.661693	0.00508542	0.769089	4.18951e-05
BPChr06G08112	-0.655557	0.000188396	-1.37229	2.00226e-14	-0.976013	5.67458e-07	-0.895713	5.48388e-09
BPChr06G08116	0.881818	0.000555	1.42885	1.11912e-13	1.05961	0.000384823	0.614354	0.00107861
BPChr06G08169	4.28041	2.90498e-31	5.24466	7.20721e-58	3.61695	1.15588e-27	2.00649	1.39314e-09
BPChr06G08170	2.99758	3.8297e-08	3.09178	9.55189e-09	2.47216	0.000357292	2.06982	0.00267466
BPChr06G08434	-0.591721	0.000909164	-0.53526	0.00428963	-0.720205	0.000787397	-0.436121	0.00894429
BPChr06G08459	3.05672	5.83111e-12	3.26582	3.5752e-12	1.76194	0.00311978	2.54443	7.29956e-08
BPChr06G08490	4.05895	5.08607e-20	3.29571	5.76849e-12	2.33697	6.71969e-05	1.89406	0.0021809
BPChr06G08492	1.37378	7.0136e-09	1.74989	3.02867e-24	1.40888	6.77236e-10	1.87495	6.29578e-40
BPChr06G08520	0.492428	0.00749837	1.25985	6.11518e-11	0.937617	2.03032e-06	0.774215	1.84175e-05
BPChr06G08533	2.43735	5.08986e-10	2.19774	2.76344e-05	1.67991	0.00793492	1.39414	0.00312905
BPChr06G08541	0.554331	0.00607641	1.40074	3.15481e-14	1.07411	6.84655e-07	0.648136	0.00226751
BPChr06G08556	3.12537	3.27312e-34	2.4162	2.12093e-11	2.06284	8.93195e-08	2.35394	2.17318e-11
BPChr06G08558	3.12279	2.8262e-34	2.88421	1.84321e-27	2.63911	7.48165e-18	2.79922	1.02693e-31
BPChr06G08603	2.60803	0.0015976	3.18348	1.25391e-05	3.39417	0.000519495	3.587	8.33272e-12
BPChr06G08605	4.14997	3.37932e-23	3.11908	6.82084e-17	2.7636	3.02389e-10	2.67343	2.33866e-11
BPChr06G08639	1.27649	0.000822054	1.65366	4.48388e-06	1.43962	0.000611172	1.41998	0.000373391
BPChr06G09449	2.17758	1.318e-15	4.66236	5.40224e-31	5.43083	1.4673e-54	4.75102	9.06307e-43
BPChr06G09462	1.00193	3.61467e-07	2.13274	2.12118e-15	1.73876	6.60595e-18	0.768316	0.00177343
BPChr06G09474	1.14464	7.95329e-10	1.27062	3.29585e-08	0.630085	0.00222388	0.662718	0.000870678
BPChr06G09478	5.25592	2.47937e-23	7.73832	4.28036e-47	6.15482	1.77477e-29	5.44823	4.27685e-22
BPChr06G09495	3.43649	1.51535e-10	4.09417	1.95089e-15	2.70899	1.20612e-05	2.59901	4.01339e-06
BPChr06G09533	2.41816	4.82932e-17	4.89307	2.91171e-25	3.73697	1.61233e-47	3.14229	5.59372e-13
BPChr06G09535	-3.15243	3.10233e-08	-4.57859	3.37284e-18	-2.5803	2.14769e-06	-1.75167	9.20288e-05
BPChr06G09545	-0.607839	0.00365458	-1.49233	6.88334e-18	-1.69275	3.63664e-16	-1.69356	3.07191e-30
BPChr06G09551	0.598856	0.00013437	0.898331	2.55951e-07	0.656892	0.00063849	0.466611	0.00589658
BPChr06G09567	1.66037	3.87013e-08	2.97087	2.42759e-42	2.78498	5.75683e-22	2.95535	4.05579e-63
BPChr06G09570	2.71648	2.55953e-28	2.33615	9.54773e-19	1.47976	5.68876e-07	1.38039	3.07771e-06
BPChr06G10984	0.954939	5.08359e-06	1.73949	8.44817e-22	0.727129	0.000791223	0.631932	0.00049983
BPChr06G10992	1.61099	4.41005e-20	1.38335	4.9603e-10	0.955523	5.45693e-07	0.982529	5.06035e-08
BPChr06G10999	-1.02406	1.07226e-06	-1.84709	1.53926e-20	-0.867795	7.35196e-05	-1.07715	5.92521e-10
BPChr06G11001	0.708859	9.75578e-06	1.36866	3.43908e-12	0.951105	2.07386e-07	0.7873	5.42784e-06
BPChr06G11016	1.40463	8.15073e-13	1.9504	4.312e-19	1.73701	5.79915e-13	0.724045	0.00684806
BPChr06G11043	5.4281	2.74439e-14	4.9913	5.96669e-12	3.86305	4.83049e-05	3.31927	0.00101186
BPChr06G11046	0.981724	9.27687e-11	0.967555	7.91337e-08	1.62836	1.72546e-12	2.53391	2.63033e-71
BPChr06G11048	3.83565	4.88628e-18	3.16597	3.32178e-06	3.20066	2.67854e-08	2.77938	1.05604e-05
BPChr06G11083	-0.61108	0.000164977	-0.638019	0.000352235	-0.713965	0.000884947	-0.437499	0.0071668
BPChr06G11088	-0.555828	0.00263376	-1.33941	8.49133e-15	-0.850594	1.31917e-05	-0.957763	1.0129e-10
BPChr06G11094	-0.780137	5.8466e-07	-0.954236	5.58102e-07	-1.25759	1.88491e-09	-1.66668	8.22355e-25
BPChr06G11095	1.48144	0.000340502	1.61886	1.5387e-05	1.66994	0.000442257	2.57825	8.50613e-17
BPChr06G11099	0.813502	3.93216e-06	0.745983	1.41968e-05	1.61203	1.01604e-20	1.69995	4.22701e-29
BPChr06G11120	3.64549	9.26245e-37	3.41453	1.08323e-16	2.38305	1.19723e-08	2.87541	5.02831e-16
BPChr06G11123	0.58223	0.000301039	0.667555	0.000356534	0.581261	0.00364744	0.704059	4.40262e-06
BPChr06G11139	1.70392	1.48924e-26	2.19819	6.32774e-23	1.16558	2.9723e-08	0.794233	4.52382e-05
BPChr06G11162	1.58112	4.1557e-21	1.34303	7.43963e-11	0.864342	0.00028542	0.929698	2.23211e-06
BPChr06G11163	-1.41273	1.27268e-10	-1.65169	4.69722e-09	-1.53848	8.31117e-09	-1.64675	4.99876e-11
BPChr06G11186	-1.19303	1.64838e-08	-1.52269	5.95175e-10	-1.35087	1.81102e-07	-1.50534	1.04813e-09
BPChr06G11189	-0.969896	1.23637e-08	-0.859026	2.78602e-06	-0.638626	0.00368436	-0.872968	2.0233e-06
BPChr06G13450	-0.530662	0.00330606	-1.04581	4.12104e-10	-0.907317	6.39606e-05	-0.897541	9.02036e-09
BPChr06G13466	4.09166	2.1331e-16	2.54911	5.04959e-07	3.14847	6.24105e-08	3.26397	4.18897e-12
BPChr06G13469	2.42099	1.76115e-31	1.85292	3.86407e-14	1.91756	8.78437e-09	2.53035	4.93592e-18
BPChr06G13473	2.52407	1.58035e-07	2.87066	1.07037e-10	2.24274	3.26036e-06	2.32836	1.54409e-06
BPChr06G13478	1.37538	2.55909e-12	1.55804	1.33347e-11	0.769751	0.000959907	0.991149	2.67744e-11
BPChr06G13488	1.35092	1.70372e-15	1.3949	2.18829e-12	0.73635	0.00400235	0.793709	1.95328e-06
BPChr06G13518	0.607326	0.000195069	1.43977	2.76562e-18	1.07018	0.000160313	1.31387	1.95021e-21
BPChr06G13522	-1.11465	8.8942e-08	-0.764684	0.00107452	-0.795996	0.00153963	-0.804422	0.000373345
BPChr06G13552	-0.717136	4.48486e-05	-1.01873	5.84947e-09	-0.688216	0.000622692	-0.587495	8.23794e-05
BPChr06G13569	1.96003	1.91145e-08	1.03309	0.00600795	1.95626	3.36934e-08	1.54025	3.73419e-05
BPChr06G13574	-1.23407	2.47138e-06	-0.893272	0.00132256	-0.978284	0.00179411	-0.837742	0.00218452
BPChr06G16458	-0.671518	0.000499114	-1.24692	5.7111e-12	-0.755771	9.30128e-05	-0.586839	0.000174509
BPChr06G16498	-1.3644	1.92572e-08	-1.35209	8.64954e-06	-0.904528	0.00423437	-0.826232	0.00504857
BPChr06G16528	-0.819099	1.0624e-07	-0.91918	2.42546e-07	-1.19933	3.58007e-08	-0.827156	3.8214e-09
BPChr06G16550	0.491515	0.0093083	0.586929	0.00633499	0.980701	1.17557e-06	1.23331	5.32258e-11
BPChr06G16556	3.13875	4.69497e-26	3.84655	1.48888e-35	3.20082	3.91191e-30	2.6427	2.09329e-15
BPChr06G16585	-0.826114	1.48376e-06	-0.715404	0.000117081	-0.690732	0.0010668	-0.584916	0.000297513
BPChr06G16757	-0.502491	0.00404371	-1.0116	1.15282e-08	-0.899562	6.5686e-05	-1.24747	1.67668e-17
BPChr06G17121	-2.94625	6.35823e-06	-3.30818	2.71007e-15	-1.7819	0.00319079	-1.96752	0.00951926
BPChr06G19210	1.00207	6.67961e-06	1.29828	0.00815585	1.03719	0.000541768	0.968237	7.14847e-06
BPChr06G19404	0.635428	0.000971008	0.767717	0.000124153	0.752401	0.000611311	0.629007	0.000561791
BPChr06G19422	3.92128	6.48613e-11	5.19482	6.98448e-30	5.69235	5.03849e-23	5.28033	1.53458e-21
BPChr06G19426	1.3764	3.89277e-14	1.59385	2.05795e-18	1.20259	6.7579e-08	0.714153	0.000330005
BPChr06G19447	0.874449	0.00201622	1.3538	6.46915e-08	1.11458	0.0073956	1.23745	1.12246e-08
BPChr06G19450	1.71065	0.000158484	1.61457	2.77392e-06	1.43782	2.60952e-05	1.36457	5.48842e-06
BPChr06G19475	1.31142	1.649e-15	0.798034	0.000260653	0.894896	0.000780763	1.38233	2.79012e-15
BPChr06G19478	2.05894	3.88084e-06	2.07188	5.55927e-11	2.03325	3.99836e-13	1.84081	1.97774e-15
BPChr06G19503	2.74928	1.22441e-68	2.05213	2.49888e-21	2.09796	1.14436e-16	2.74828	2.09892e-51
BPChr06G19841	4.2039	2.39322e-54	4.13989	1.14422e-56	3.86992	4.78752e-26	3.7353	7.90919e-41
BPChr06G20877	-0.685983	3.6001e-05	-1.26584	1.33569e-14	-1.03942	6.6689e-09	-1.07205	1.34276e-12
BPChr06G20878	1.42587	3.99395e-13	1.23995	6.74852e-11	1.27262	4.54813e-10	1.56516	3.59528e-17
BPChr06G20880	1.50396	3.56039e-24	1.4803	2.54052e-16	1.62374	2.90768e-18	1.79476	3.44587e-24
BPChr06G20882	1.02659	9.25446e-11	0.705142	0.000112793	0.743175	0.000487404	0.893368	7.54338e-08
BPChr06G21277	-1.64893	2.79337e-21	-1.94364	4.06616e-23	-1.50061	1.02408e-12	-1.16332	7.50018e-11
BPChr06G21280	-0.866738	1.80356e-06	-1.11569	2.85495e-07	-0.97166	1.52302e-05	-0.874908	3.66963e-06
BPChr06G21283	-0.577717	0.000579896	-1.00142	9.07977e-08	-1.14874	1.66473e-06	-1.36602	3.25569e-21
BPChr06G22258	-0.527669	0.00632374	-1.34527	2.33599e-09	-0.980098	0.000109005	-2.18837	4.40788e-26
BPChr06G22555	2.05959	7.91892e-22	2.30749	8.48648e-27	1.00547	9.52547e-06	0.971913	5.20208e-08
BPChr06G22562	-0.599624	0.000222575	-0.563112	0.00249511	-0.663679	0.000797472	-0.726056	3.77398e-05
BPChr06G22567	1.33062	6.53666e-08	1.23736	6.56969e-07	1.24	3.15489e-07	1.23453	8.63333e-09
BPChr06G22574	-0.640978	0.000178749	-0.666828	0.00040215	-0.806768	0.00206249	-1.15351	1.78499e-15
BPChr06G22578	1.58751	1.69091e-23	1.47514	4.08853e-15	1.81642	2.83088e-23	1.54695	1.16869e-18
BPChr06G22584	2.26581	2.58508e-21	1.41054	8.3745e-10	0.906232	0.00141153	0.788149	0.00157559
BPChr06G22697	1.04693	3.33862e-06	1.41999	4.86514e-12	0.784919	0.000690576	0.595199	0.00385139
BPChr06G25287	-0.742588	1.31439e-05	-1.46833	5.28943e-17	-1.28018	1.28592e-12	-1.50934	2.87895e-24
BPChr06G25289	3.31272	2.56192e-75	2.55857	1.14681e-43	1.96987	6.11189e-12	2.49832	2.94088e-40
BPChr06G25425	0.507247	0.00547468	0.713369	0.000580388	0.732695	0.000712564	0.635466	0.000111562
BPChr06G25447	-1.06483	7.39399e-07	-1.64498	3.50244e-12	-1.30553	5.29363e-06	-1.6716	4.27399e-10
BPChr06G25450	-0.830697	0.00440343	-1.93073	1.48689e-11	-1.02924	0.00165098	-1.56655	1.43318e-06
BPChr06G25460	-0.937762	2.58299e-06	-1.92035	4.8589e-27	-1.12919	1.14499e-08	-1.96349	6.12554e-24
BPChr06G25473	-2.57562	1.37238e-06	-2.80755	3.2997e-12	-3.63142	1.74348e-15	-2.57779	9.76284e-07
BPChr06G25490	-1.38927	9.80118e-13	-1.92674	8.05528e-15	-1.33924	8.68864e-09	-1.75144	2.18761e-18
BPChr06G25493	2.76955	1.66899e-57	1.7319	2.50252e-16	1.27399	1.10061e-08	1.40605	2.15933e-13
BPChr06G26042	6.21032	1.01053e-88	4.16038	2.93041e-32	3.83233	2.84117e-20	4.34947	1.53023e-33
BPChr06G26052	-1.48813	1.78358e-19	-1.92098	1.87447e-24	-1.2217	3.00509e-10	-1.09045	5.98493e-12
BPChr06G26069	-0.583974	0.000613783	-1.05191	8.48528e-09	-1.46192	1.32792e-10	-1.22901	7.99943e-11
BPChr06G26082	2.28863	3.51229e-07	1.37663	0.000928182	1.77465	5.30134e-05	2.16329	4.61135e-09
BPChr06G29266	1.82813	7.51053e-12	1.69942	9.32082e-10	1.65167	1.93865e-07	1.44317	0.000255148
BPChr06G29296	-1.18241	0.00217636	-1.54819	0.000164435	-1.25847	0.00573456	-1.21612	0.00525155
BPChr06G29298	-0.563738	0.000487448	-0.516893	0.00756284	-0.952616	2.80367e-06	-0.995054	3.39383e-12
BPChr06G29302	-0.948474	2.97164e-10	-0.989355	8.95262e-09	-0.688542	0.000491699	-0.668059	0.00011667
BPChr06G29308	0.883718	4.56292e-07	0.74417	4.14995e-05	0.65542	0.00122653	0.542971	0.00194103
BPChr06G29314	-1.70133	3.51808e-08	0.716802	0.000564405	1.75723	1.34801e-07	2.53858	2.61764e-51
BPChr06G29365	1.13844	1.1751e-07	2.00392	3.08094e-20	1.26414	7.59139e-10	1.05781	2.03641e-11
BPChr06G29370	0.988007	1.54482e-09	1.41773	1.38805e-06	0.65842	0.00194099	0.61993	0.00147631
BPChr06G29373	1.80105	4.29612e-19	0.787492	0.00116272	1.42667	1.93538e-06	1.97409	2.42937e-22
BPChr06G29377	0.815539	1.78937e-06	1.17699	2.15983e-09	0.863212	2.26431e-05	0.519775	0.00392208
BPChr06G29383	-1.09561	6.97206e-13	-0.855861	1.48701e-06	-0.933765	2.59678e-06	-0.808996	1.34575e-07
BPChr06G29392	1.32595	4.33166e-17	0.638705	0.000853315	-1.02627	1.87852e-07	-2.43372	5.95674e-38
BPChr06G29398	-0.863046	3.76426e-06	-1.76576	2.46667e-23	-1.16238	4.57167e-10	-1.08171	2.37626e-12
BPChr06G29412	1.82546	4.20348e-25	2.21436	9.99512e-20	2.11115	3.21341e-21	1.56997	2.37491e-08
BPChr06G29414	0.888351	1.11434e-05	1.3713	1.48885e-15	0.933113	9.21332e-07	0.612775	0.00208823
BPChr06G29417	-1.65228	3.23241e-07	-1.15575	0.000388859	-1.04262	0.00362956	-2.10153	3.15147e-09
BPChr06G29425	0.964599	0.000574796	1.26309	2.72204e-07	1.29287	9.03696e-06	1.13261	9.16709e-06
BPChr06G29447	1.59384	0.00654565	0.981374	0.0012998	1.44361	8.09863e-06	1.51078	4.41412e-06
BPChr06G29453	-1.19716	3.95091e-09	-2.005	3.92548e-24	-1.55885	1.78884e-11	-2.63204	1.48984e-43
BPChr06G29460	-0.801582	1.56512e-06	-1.22055	1.51429e-12	-1.06588	2.14708e-05	-0.834915	9.47527e-08
BPChr06G29526	0.84853	4.55473e-06	1.33827	7.20735e-14	0.74552	0.00222669	0.603348	0.00378008
BPChr06G29567	3.21105	3.5942e-22	3.3886	8.85245e-45	1.14745	9.992e-08	1.05025	0.000108029
BPChr06G29574	-0.772886	4.08318e-07	-0.839557	8.75751e-07	-0.772322	8.62508e-05	-0.979721	9.74991e-11
BPChr06G29586	1.3956	2.66358e-10	3.1225	3.05406e-28	2.51899	1.47838e-33	1.57086	2.10838e-08
BPChr06G29607	1.37654	1.67828e-16	0.702346	0.000425587	-0.936033	2.7812e-05	-2.49799	1.59089e-33
BPChr06G30222	2.53092	1.61262e-55	2.94261	1.04924e-46	2.23001	3.37988e-17	1.98918	1.72134e-20
BPChr06G30232	4.0066	7.06261e-25	4.58736	4.12886e-37	3.50109	2.23345e-26	2.849	5.26274e-14
BPChr06G30356	1.94217	1.36266e-24	2.38492	7.68362e-21	1.67116	1.28346e-16	1.44882	6.62396e-09
BPChr06G30386	-0.458474	0.00931083	-1.30105	1.93636e-12	-0.936677	1.1315e-06	-1.2148	1.73995e-14
BPChr06G30390	3.64241	1.18487e-33	4.80971	2.73506e-66	3.62944	5.22288e-46	3.0043	9.54612e-21
BPChr06G30419	2.30714	1.05066e-21	1.08255	0.000373336	1.19508	0.00220051	1.39535	2.35935e-05
BPChr06G30442	-0.489993	0.00386032	-1.3899	8.03252e-15	-1.00512	1.39046e-07	-1.17314	2.43306e-14
BPChr06G30459	2.24121	3.59351e-08	2.27946	7.01916e-09	1.75662	2.24094e-05	2.13669	7.21467e-08
BPChr06G30465	-0.696622	0.000217326	-1.74344	6.28588e-22	-0.955053	2.51039e-05	-1.12506	2.01543e-11
BPChr06G30474	-0.959664	1.11352e-08	-1.57302	7.43264e-19	-0.996004	5.5714e-06	-1.02296	1.73198e-13
BPChr06G30491	-1.02456	0.00759957	-1.41795	0.000118081	-1.44014	0.000475041	-1.75429	1.46798e-06
BPChr06G30513	0.718278	4.99968e-06	1.36012	3.13428e-15	0.938345	8.21312e-07	0.638169	0.000767531
BPChr06G30515	-1.56239	3.21708e-19	-1.37717	2.5724e-15	-0.856448	0.000797472	-0.518498	0.00390274
BPChr06G30526	3.72862	1.78017e-19	4.59012	5.59003e-37	3.36873	9.81874e-21	2.78843	1.75027e-08
BPChr06G30541	2.33473	1.17823e-47	2.85512	9.45492e-46	2.08952	4.19905e-14	1.85595	3.21458e-19
BPChr06G30583	3.01876	2.583e-26	4.20814	4.11361e-74	2.81719	2.5011e-34	2.00094	3.63451e-12
BPChr06G30589	2.3798	2.17139e-26	1.2108	6.31241e-06	1.34691	1.14474e-05	1.61437	9.60912e-10
BPChr06G30592	1.84506	7.76834e-26	0.841857	1.06855e-05	-0.759004	0.0014463	-0.612818	0.00615895
BPChr06G30634	-0.715564	0.000146834	-1.08304	6.09297e-07	-1.85835	3.19299e-14	-1.81626	9.05918e-23
BPChr06G30635	1.79635	3.99345e-16	2.37552	1.88502e-28	1.48096	3.54696e-13	1.15442	5.60836e-09
BPChr06G30647	4.62564	6.1376e-10	5.26701	5.35568e-26	4.50351	6.81745e-14	3.43682	3.06022e-06
BPChr06G30680	0.508927	0.00550894	1.0966	2.30666e-09	0.755712	0.000167028	0.612547	0.000976129
BPChr06G30711	-0.687597	0.000129053	-1.18449	2.05969e-09	-1.84465	4.08833e-20	-1.75672	1.09054e-22
BPChr06G30722	3.00543	1.18461e-31	4.51902	9.62483e-57	2.90392	9.34027e-22	2.51091	5.94953e-10
BPChr06G30764	-0.975239	3.43375e-09	-0.975658	3.70534e-08	-0.618456	0.00653619	-0.767839	1.96907e-06
BPChr06G30810	1.8804	4.55321e-07	2.91201	3.26918e-19	2.13886	3.11562e-13	2.40079	1.10754e-21
BPChr06G30880	6.83201	3.878e-14	8.51408	3.05088e-53	6.47209	2.32937e-18	6.1633	9.0384e-11
BPChr06G30891	-0.922578	7.10253e-08	-1.62204	6.33563e-21	-1.16727	3.78611e-09	-1.13127	3.30643e-13
BPChr06G30919	-0.679196	0.000204754	-0.891081	8.26142e-07	-0.933555	1.71404e-06	-0.904082	1.03518e-07
BPChr06G30929	1.69476	9.97758e-10	1.10166	0.00632707	1.85401	2.22807e-06	1.99011	2.49563e-13
BPChr06G30940	1.76957	2.56041e-16	2.46596	5.30101e-34	1.54427	1.60895e-14	1.20885	3.9957e-10
BPChr06G30969	3.56416	3.37662e-33	4.81288	1.36405e-85	1.55878	0.000113956	1.64684	0.000832572
BPChr06G30991	3.36526	3.03133e-41	3.52522	4.76672e-53	2.60604	5.73467e-36	2.58011	8.88034e-38
BPChr06G31013	0.79808	1.15639e-05	1.31347	3.27634e-08	0.736952	0.000773087	0.664424	0.000258825
BPChr06G31018	-0.700768	0.000197899	-1.77021	1.14725e-23	-1.01815	1.39678e-06	-1.17092	5.65666e-13
BPChr06G31022	-1.00006	1.8451e-10	-1.0221	6.05888e-09	-0.628107	0.00847832	-0.809827	2.84754e-07
BPChr06G31029	8.9513	1.45494e-14	9.91274	2.80166e-35	8.6545	7.02353e-17	8.45442	1.37864e-16
BPChr06G31064	2.99554	1.3368e-31	4.14101	1.25294e-81	2.69328	6.84088e-41	1.95603	9.44343e-17
BPChr06G31067	1.88541	3.29994e-08	2.77421	2.58092e-16	2.15882	2.48517e-13	2.27246	1.20223e-17
BPChr06G31074	0.527055	0.00999481	1.28603	1.20877e-13	0.727511	0.000551113	0.531664	0.00185883
BPChr06G31086	2.51437	8.94402e-27	1.9249	5.64324e-15	1.68061	1.67208e-09	1.78349	3.28617e-12
BPChr06G31148	2.36769	2.00402e-10	2.81676	2.83091e-15	2.03184	4.3179e-10	1.38406	0.000159857
BPChr06G31163	2.4911	2.04889e-08	2.97589	2.59553e-12	1.84162	3.57932e-05	1.38223	0.00510514
BPChr06G31232	0.972687	4.33952e-07	0.723729	0.000892124	0.717408	0.00586619	0.764879	0.00217524
BPChr06G31254	2.4887	3.75045e-12	3.01858	1.234e-15	1.98236	3.39915e-08	1.667	1.38136e-05
BPChr06G31255	1.77719	3.98427e-26	0.735602	0.000274249	-0.814924	0.000159347	-0.699186	0.000985341
BPChr06G31257	3.90777	4.85396e-22	5.15669	3.23547e-50	2.03698	1.14179e-05	1.79797	0.00144319
BPChr06G31269	-0.622058	0.000159952	-0.880289	2.70621e-07	-0.909854	9.11076e-06	-0.926733	1.30742e-09
BPChr06G31276	7.79199	1.00402e-09	9.02998	2.20615e-18	7.10303	2.90804e-07	7.18707	2.34977e-06
BPChr06G31299	4.04733	4.84976e-07	4.72175	7.83619e-10	3.63108	0.00929515	3.72841	0.00353459
BPChr06G31302	-0.747638	0.000244352	-1.00895	7.29023e-06	-0.692407	0.00641856	-0.568311	0.0098529
BPChr06G31318	2.41959	1.78195e-06	1.7793	0.00208764	1.71883	0.00325833	1.80664	0.000310188
BPChr06G31322	-1.08219	0.000145802	-1.54319	0.000174548	-1.29486	0.000475495	-1.64504	2.58864e-06
BPChr06G31334	2.90259	2.36495e-23	4.25052	4.71562e-46	2.77742	9.75207e-18	2.33796	1.85723e-07
BPChr06G31360	2.22042	1.06465e-08	2.77831	2.47617e-15	1.75384	5.22914e-06	1.2566	0.00368628
BPChr06G31390	-0.878563	4.43535e-08	-1.2888	1.44455e-11	-0.904187	0.000159758	-0.8548	8.46341e-09
BPChr06G31403	-0.965218	8.79537e-09	-1.65971	1.11566e-21	-1.1028	6.23763e-09	-1.02289	2.39675e-10
BPChr06G31408	1.90487	1.32663e-10	1.5331	0.00024303	2.11636	1.77497e-07	2.48442	1.04102e-18
BPChr06G31413	2.8674	1.80295e-20	2.45553	6.5129e-14	1.26804	0.0046385	1.69416	2.07308e-05
BPChr06G31422	2.07409	6.5981e-27	2.49446	8.43099e-24	1.79305	7.4425e-19	1.60374	5.7022e-11
BPChr06G31475	3.22265	2.85994e-38	3.38623	1.19682e-49	2.50034	2.92673e-32	2.4987	1.51218e-37
BPChr07G00168	4.41663	2.01542e-35	4.27494	2.76702e-28	4.60318	5.44594e-34	4.84816	1.56334e-34
BPChr07G00179	2.76536	1.0329e-21	1.32727	0.000295612	1.48145	7.44487e-05	2.31294	9.84466e-16
BPChr07G01557	3.34913	3.8501e-13	1.80141	0.000203106	2.98713	2.79527e-10	3.27894	1.52172e-15
BPChr07G02871	-0.899042	1.36194e-08	-1.46576	5.32127e-18	-1.22701	7.8226e-08	-1.20546	7.27442e-13
BPChr07G02908	-1.06577	3.15169e-08	-1.50288	3.26799e-18	-0.692574	0.000365508	-0.547693	0.000744932
BPChr07G02917	-0.719873	8.78516e-05	-0.694003	0.00275643	-0.664568	0.00571155	-0.566709	0.00625922
BPChr07G02925	1.07632	1.07633e-08	1.8086	5.021e-18	1.31253	1.25679e-10	1.23361	5.82464e-09
BPChr07G02938	1.78455	4.7749e-10	2.05154	6.17162e-16	1.20601	0.000546657	1.35772	2.25333e-05
BPChr07G03258	-0.710644	0.00163384	-1.32816	9.05399e-10	-1.04028	5.53033e-05	-1.01521	2.05616e-08
BPChr07G03269	1.61882	0.000378869	1.83662	8.0751e-05	2.40502	3.30239e-07	2.53266	4.67298e-11
BPChr07G05585	-2.17219	2.89177e-07	-3.04712	5.16207e-14	-1.54736	5.58115e-05	-1.2828	0.000533842
BPChr07G05911	-0.552474	0.00359301	-1.33893	3.95891e-12	-0.736135	0.000439514	-0.803258	2.02155e-06
BPChr07G06569	1.17371	1.66743e-07	0.708474	0.00516632	1.02654	0.000661643	1.24886	6.0818e-09
BPChr07G07501	4.18681	1.5996e-07	4.34861	9.49351e-10	3.51785	5.19107e-05	3.68104	7.53373e-06
BPChr07G07507	1.20954	2.59366e-09	0.687409	0.00471827	1.36917	4.10805e-10	1.07767	8.43806e-08
BPChr07G07519	0.904556	1.07416e-06	1.34175	1.93793e-12	0.7601	0.00144447	0.851552	0.000178712
BPChr07G09736	2.01089	0.00394469	2.34136	1.65772e-05	3.78366	3.35747e-08	2.60558	6.5431e-07
BPChr07G09740	1.01098	0.00110184	1.53794	1.55958e-07	1.42471	1.0336e-06	1.16496	2.80215e-05
BPChr07G09812	-2.78628	5.52127e-05	-2.51098	0.00050381	-2.43407	0.000357292	-2.14296	0.000511656
BPChr07G09863	-0.946553	1.1541e-07	-1.69647	3.29921e-19	-1.08601	7.32927e-08	-1.44026	1.12993e-18
BPChr07G09924	-0.462703	0.00856927	-0.923063	6.05607e-06	-0.62025	0.00254889	-0.70097	6.50779e-06
BPChr07G09927	0.598457	0.000145679	1.46854	1.00291e-18	1.41139	3.08293e-12	1.21962	5.31805e-15
BPChr07G09933	1.62584	6.29992e-10	0.932004	0.00196069	1.68155	1.16662e-05	1.83362	2.30787e-12
BPChr07G09946	3.3121	9.65819e-10	4.35345	1.77186e-17	6.57609	9.8336e-33	5.20179	6.52442e-20
BPChr07G09971	-0.675864	4.57589e-05	-0.909871	4.08552e-07	-0.936397	4.38096e-06	-0.716538	8.98917e-07
BPChr07G09975	1.60516	6.35723e-21	1.78836	1.46028e-22	0.998902	4.92711e-07	1.14765	2.83567e-13
BPChr07G09986	3.36615	1.81682e-73	2.80035	6.82283e-53	1.78127	4.63987e-18	1.85143	3.48885e-26
BPChr07G09991	2.01674	7.81354e-30	2.08487	1.60424e-33	1.45259	6.21681e-09	1.91504	3.13498e-36
BPChr07G12409	2.25305	1.15298e-20	0.992466	6.72638e-05	0.897697	0.00408266	1.19019	2.37496e-08
BPChr07G12423	0.467833	0.00938536	0.722554	0.00018774	0.576339	0.00573115	0.548712	0.00105354
BPChr07G12430	-0.736457	1.56512e-06	-0.75125	2.46376e-05	-0.74793	0.000101063	-0.752929	2.70588e-06
BPChr07G12436	1.90989	6.58026e-13	1.82832	2.99721e-16	1.25714	4.00928e-09	1.18387	4.97859e-09
BPChr07G12440	2.00477	1.01703e-11	2.54054	4.93545e-15	1.92185	1.60101e-09	1.63851	8.53481e-08
BPChr07G12446	1.84329	3.01639e-26	1.51176	4.96059e-16	1.36982	3.39548e-08	1.5992	1.87904e-20
BPChr07G14104	0.837881	1.09384e-07	1.1299	1.46957e-08	0.805317	0.000247724	0.997211	7.7137e-12
BPChr07G14117	2.47605	1.21627e-32	0.889058	0.000235267	0.78446	0.00823289	0.911184	0.000521481
BPChr07G14123	2.89826	3.06137e-31	2.75094	2.27577e-31	3.29599	8.74189e-31	3.36932	1.07976e-32
BPChr07G15620	3.56066	3.42386e-17	2.81976	2.15574e-07	2.58772	1.98086e-05	3.24498	2.7473e-11
BPChr07G15628	1.93741	1.58756e-22	2.09497	1.41678e-25	1.69008	8.68279e-18	1.58066	7.08679e-17
BPChr07G15630	3.22877	1.63611e-57	2.28635	5.91015e-20	1.49296	0.000157695	2.00064	1.02783e-13
BPChr07G15637	2.7853	5.04966e-26	2.57299	3.59423e-34	1.94867	3.69025e-13	1.9265	4.06111e-16
BPChr07G15643	0.965549	9.55786e-07	2.80242	1.203e-21	2.68551	3.50239e-38	1.85668	7.6916e-24
BPChr07G17345	-0.8032	0.00297413	-1.29231	3.437e-05	-1.35313	4.73159e-06	-1.33104	8.67243e-08
BPChr07G17365	-0.489857	0.00366604	-1.04432	3.34608e-10	-0.724681	0.000123639	-0.692504	1.43836e-06
BPChr07G17970	1.96113	3.07444e-05	2.40388	4.93842e-08	2.09417	0.000771052	2.05848	4.26013e-05
BPChr07G18817	3.8058	7.18038e-18	2.7659	4.02918e-11	2.50979	0.000560322	3.51354	6.10768e-18
BPChr07G18856	2.14846	1.61632e-17	2.18164	4.17072e-24	2.40021	2.99826e-24	2.58931	4.57434e-48
BPChr07G18865	2.84542	0.00310523	4.79476	5.46878e-09	3.64279	0.000371522	3.54114	0.0066404
BPChr07G18868	3.64129	2.64922e-19	3.84852	3.28907e-47	2.93042	3.99836e-13	3.03447	2.05314e-27
BPChr07G18871	1.12782	5.40902e-06	1.60527	2.38769e-13	1.28895	8.34069e-09	1.02621	1.0369e-06
BPChr07G18889	2.2602	1.13233e-13	2.74423	1.13953e-24	1.83455	8.97071e-12	1.95729	2.99675e-09
BPChr07G18899	2.22737	2.14353e-18	1.54134	3.97926e-07	2.21808	1.35017e-12	2.15324	2.41794e-10
BPChr07G18907	1.82632	0.00578425	3.81114	7.36723e-14	1.882	0.00151473	2.26013	0.00621724
BPChr07G18925	2.45969	7.1099e-31	2.8634	5.30225e-45	2.64565	1.03843e-24	2.76326	4.18334e-52
BPChr07G18926	3.50813	1.73041e-68	2.5404	1.51182e-26	2.59981	1.21451e-12	3.67417	8.7802e-55
BPChr07G18927	1.54132	7.95108e-19	1.43701	1.53367e-13	1.03465	8.92361e-08	1.15479	7.91849e-14
BPChr07G18933	-0.852729	5.76975e-05	-1.16797	1.48148e-10	-0.915441	9.62528e-06	-0.798042	5.7799e-07
BPChr07G18948	-0.475277	0.00557564	-1.32118	8.06733e-15	-0.853626	5.62392e-06	-0.8904	1.49455e-09
BPChr07G19679	-0.740479	2.56364e-06	-0.893284	2.668e-06	-0.638079	0.00188671	-0.72458	2.69272e-06
BPChr07G22615	-0.488761	0.00526638	-1.07685	3.28048e-09	-1.56091	2.13408e-12	-1.81266	1.70346e-34
BPChr07G23282	2.27741	1.57545e-05	1.78972	0.0022401	1.93415	0.000924062	1.99739	0.000145616
BPChr07G24574	-0.800587	2.99762e-05	-1.21169	1.74772e-07	-0.736589	0.00341401	-1.29016	1.01563e-10
BPChr07G24854	2.52561	6.34718e-15	2.35069	8.91906e-08	1.89874	2.68093e-06	2.09481	1.32665e-12
BPChr07G24857	0.806085	0.000310666	1.36979	1.4671e-09	1.01882	4.56195e-06	0.884288	7.97112e-06
BPChr07G26409	3.65287	3.3272e-23	3.10043	2.35852e-09	2.63923	4.09132e-06	3.42828	1.53006e-15
BPChr07G26417	0.619269	0.00166674	1.43603	1.14798e-10	0.92702	5.68989e-05	1.256	1.04775e-15
BPChr07G26433	3.41088	2.08412e-17	4.04788	4.86045e-29	3.15919	4.27213e-13	3.49488	5.6828e-40
BPChr07G26455	-0.468669	0.0054645	-0.496533	0.00855679	-0.695376	0.000532091	-0.555844	0.000823463
BPChr07G30020	2.36012	5.32441e-21	2.04871	1.37859e-12	2.28097	6.26594e-10	1.1184	0.00147686
BPChr07G30054	-3.18601	7.55343e-15	-3.67324	4.86412e-23	-3.06411	1.47815e-15	-2.18994	2.04373e-05
BPChr07G30082	5.15373	5.515e-42	5.90523	9.71133e-116	4.61395	2.73879e-35	4.75038	2.11039e-40
BPChr07G30175	3.51489	8.16185e-31	3.9502	4.61004e-66	2.22206	3.41475e-12	2.37559	2.9682e-16
BPChr07G32009	2.47239	1.26916e-31	2.07628	2.52072e-23	2.11887	3.20012e-18	2.79523	1.05902e-47
BPChr07G32016	1.96341	0.000351131	1.34741	0.00954913	2.08862	0.0074897	1.88687	3.10905e-05
BPChr07G32039	-1.35736	2.10969e-15	-1.32588	2.78348e-10	-0.678334	0.00597042	-0.665318	3.30621e-05
BPChr07G32053	1.42342	5.93884e-16	1.18208	7.12602e-12	1.16923	1.55427e-09	1.45659	2.61836e-25
BPChr07G32070	2.02288	3.94242e-27	1.70064	2.77003e-15	1.00203	0.00434341	1.08415	7.07075e-06
BPChr07G32075	8.66761	1.8706e-07	7.82699	8.43169e-12	10.6209	7.27585e-11	8.31937	4.68703e-16
BPChr07G32101	-2.53388	0.000105919	-2.89894	5.13617e-09	-2.48569	2.07915e-06	-2.56917	0.000360843
BPChr07G32370	-1.03323	4.00784e-12	-1.79511	4.96451e-24	-1.77764	5.48307e-22	-2.32744	2.08082e-35
BPChr08G01241	0.901622	5.56039e-07	0.715056	0.000210348	0.598655	0.00652123	0.918588	4.02844e-07
BPChr08G01247	-0.604849	0.000410522	-0.713429	6.62847e-05	-0.555356	0.00569783	-0.659205	5.76713e-06
BPChr08G01267	0.782147	1.5438e-06	0.730804	7.24567e-05	1.01641	4.57733e-05	1.67104	3.51573e-24
BPChr08G01291	-1.26918	1.39276e-11	-1.72885	5.41319e-16	-0.913377	0.000137401	-1.44926	4.79935e-13
BPChr08G01307	-0.707083	0.00988232	-1.31871	1.33725e-08	-0.865298	0.000912695	-1.00072	3.32089e-06
BPChr08G01429	-2.06845	0.000378525	-1.93608	0.000327659	-2.50959	0.000713243	-1.44589	0.00853474
BPChr08G01443	-0.483512	0.00769781	-0.527223	0.00570005	-0.752629	0.00150792	-0.783213	6.5561e-07
BPChr08G01454	2.68065	4.24618e-23	1.95375	1.93088e-07	1.8778	3.9482e-06	1.92397	2.92617e-07
BPChr08G01458	-0.854571	3.3496e-06	-1.58141	3.42784e-18	-1.36303	8.53727e-13	-1.39168	8.80374e-19
BPChr08G01469	3.20805	1.23034e-41	2.03728	4.0242e-09	1.89248	3.60285e-09	2.3253	2.17503e-13
BPChr08G01494	1.96618	0.00131182	2.74325	9.5641e-08	3.37852	1.38802e-09	3.22116	1.71882e-11
BPChr08G01531	2.78597	4.56457e-26	2.05598	3.1693e-11	1.7648	1.66477e-06	2.29692	1.99811e-10
BPChr08G01700	0.885192	0.000197188	1.15297	2.12703e-08	0.716939	0.00173572	0.649505	0.000887235
BPChr08G02997	-0.628601	0.00140647	-1.59578	1.75016e-18	-1.04638	7.25816e-08	-1.24285	6.31353e-15
BPChr08G03008	-0.515165	0.00289871	-1.10186	2.75207e-10	-0.723743	0.000309509	-0.936224	9.31597e-10
BPChr08G03029	-3.33865	5.98503e-07	-4.3672	2.27667e-09	-2.84974	0.000560322	-1.90248	0.00642814
BPChr08G03037	2.04729	1.06652e-09	1.85276	4.44884e-06	2.55092	1.0862e-13	2.58869	1.04401e-21
BPChr08G03039	-0.672684	0.000224129	-1.03593	1.23529e-08	-1.01695	7.4249e-07	-1.17003	2.32662e-15
BPChr08G03058	2.58157	7.20982e-12	2.93413	4.52638e-19	2.14011	1.25431e-10	1.82776	7.71592e-08
BPChr08G03092	0.761846	0.000680208	1.26849	8.19506e-12	0.738492	0.00198365	0.819731	0.000142759
BPChr08G03099	1.43779	9.89723e-17	1.14028	6.87044e-08	1.00993	7.60434e-06	1.18331	9.86431e-14
BPChr08G03113	1.55748	1.73367e-20	1.22607	2.07051e-07	0.792727	0.000350133	1.50791	1.8954e-17
BPChr08G03121	-0.576389	0.00105122	-1.02928	3.02481e-08	-0.787313	0.000130422	-0.62891	0.000302134
BPChr08G03166	0.792408	0.000283982	1.67978	4.26871e-09	1.61427	2.13305e-18	1.37691	8.05556e-12
BPChr08G04978	-1.26003	1.71839e-06	-1.94404	6.87216e-13	-1.59452	7.06754e-09	-1.1638	0.000856914
BPChr08G05009	0.912034	1.7368e-06	1.23009	3.19648e-11	0.755752	0.000225903	0.854804	4.58932e-08
BPChr08G05010	1.09202	2.28216e-10	1.15105	3.1543e-08	0.667271	0.00582326	0.890999	1.32882e-05
BPChr08G05011	-0.539677	0.00809523	-1.24807	1.84509e-11	-0.957823	1.50926e-06	-0.902271	7.59218e-08
BPChr08G05019	-1.07715	2.90102e-11	-1.37217	3.42998e-14	-0.610075	0.0070803	-0.524919	0.00446388
BPChr08G05022	2.85032	2.03039e-37	2.73611	1.14459e-42	2.11658	4.16106e-17	2.86774	5.56179e-60
BPChr08G05027	2.48612	7.49179e-24	2.14998	1.10181e-18	1.44523	6.56443e-08	1.93844	4.84069e-23
BPChr08G05042	3.32441	3.32429e-68	2.72112	3.08015e-36	3.05208	1.82082e-24	3.00281	1.62881e-33
BPChr08G05066	1.77276	1.29182e-16	1.22301	3.57874e-08	1.27592	3.54619e-07	1.36471	5.00733e-09
BPChr08G05131	-0.528157	0.00250264	-1.21642	3.81002e-08	-1.42666	1.38743e-10	-1.30872	3.68355e-16
BPChr08G05135	-0.782757	2.6025e-05	-1.21391	4.90251e-12	-0.884427	0.000132886	-1.27321	3.04775e-16
BPChr08G05155	-1.51857	8.23373e-13	-1.595	7.74211e-12	-1.88855	1.11727e-11	-1.39862	2.0602e-08
BPChr08G05159	1.44709	2.22641e-09	2.11878	6.58979e-24	1.87372	1.32656e-09	2.41326	5.71412e-45
BPChr08G05418	1.21261	0.000109826	1.50296	1.30102e-07	1.60133	2.11601e-07	1.78547	3.50119e-10
BPChr08G05421	3.2197	1.49805e-58	2.34849	5.36305e-24	2.25842	1.22696e-12	2.73827	5.41214e-31
BPChr08G05435	0.914152	0.000862974	1.00616	0.000539913	1.16382	0.000341576	0.902552	0.00468792
BPChr08G05446	2.20073	8.44886e-12	1.42625	0.000121599	2.0485	5.84047e-07	2.22532	2.03552e-16
BPChr08G05449	-0.626579	0.00024998	-0.914948	2.29949e-07	-0.809165	4.12207e-05	-0.76556	2.83443e-07
BPChr08G07632	1.34468	3.49562e-10	1.94502	2.31106e-17	1.9999	2.40513e-14	1.77946	2.23414e-10
BPChr08G07644	1.54185	1.58532e-14	2.18587	4.35648e-17	2.01524	6.62756e-16	1.95188	3.20479e-11
BPChr08G07662	-0.59649	0.00135198	-0.657886	0.000445822	-0.79389	0.000281673	-0.897401	6.06729e-08
BPChr08G07665	-0.806923	0.000582586	-1.32139	6.13132e-07	-0.87746	0.00312684	-0.97848	0.000152404
BPChr08G07674	-0.716614	6.13335e-05	-0.695621	0.000107269	-0.610483	0.00939016	-0.54536	0.00315285
BPChr08G07947	1.0988	5.38202e-09	1.84203	9.47644e-19	1.46355	1.65465e-15	1.41045	1.66095e-24
BPChr08G10705	3.19735	3.35814e-17	2.64429	1.38211e-16	2.02175	4.85966e-05	2.07344	4.6294e-10
BPChr08G10706	0.715675	0.00221762	2.30366	3.44867e-24	1.54131	3.21775e-10	1.40858	8.31129e-07
BPChr08G10716	-1.16317	2.57658e-12	-1.4865	7.12816e-13	-1.2287	4.84086e-07	-1.84549	7.08266e-35
BPChr08G10722	3.5566	1.91143e-13	3.30656	4.23338e-14	2.96483	5.6922e-11	3.09675	3.0727e-11
BPChr08G10757	-0.722417	0.00246193	-1.46579	1.37838e-09	-1.05598	0.000372503	-1.29595	3.15464e-05
BPChr08G10760	3.08601	2.14776e-10	3.36866	1.97539e-25	3.37784	7.61331e-23	3.22521	3.24415e-14
BPChr08G10767	1.60001	0.00436765	2.39071	9.15419e-06	2.6059	2.92097e-07	2.15446	7.44238e-06
BPChr08G10768	2.17326	1.15192e-38	1.76765	6.11117e-15	1.08002	3.33195e-07	0.630403	0.000367295
BPChr08G10774	3.50843	7.10822e-25	2.15515	1.35998e-05	2.62655	5.10654e-12	1.78856	0.00014479
BPChr08G10775	1.34662	1.00376e-13	0.899348	9.81469e-06	0.704004	0.00561448	0.904625	0.00011334
BPChr08G10810	-1.95004	1.24804e-06	-3.51345	1.03505e-16	-1.88976	0.00338504	-2.64564	5.79043e-05
BPChr08G11213	0.992333	1.25354e-09	1.88059	1.32022e-27	2.28509	5.6105e-31	2.27899	3.18724e-43
BPChr08G11238	2.36054	3.74166e-06	1.41082	0.00134979	1.99496	2.93897e-05	2.92417	3.12115e-14
BPChr08G11251	-0.707588	0.000374893	-1.1447	9.58121e-11	-0.658752	0.00168905	-0.768544	0.000494339
BPChr08G11261	-0.814913	0.000251132	-0.872886	9.58399e-05	-0.947401	0.00157003	-1.30171	1.58253e-09
BPChr08G11286	1.74882	1.73394e-19	0.955311	1.46396e-05	0.732461	0.00430487	0.957371	3.30976e-06
BPChr08G11300	2.97694	2.74146e-10	2.36812	2.58854e-06	3.03561	3.35062e-08	4.11749	5.77261e-32
BPChr08G11323	1.1181	3.50128e-07	1.65397	7.55823e-18	1.31767	1.47982e-05	1.63893	3.0573e-21
BPChr08G13212	1.59275	0.00166542	3.16147	8.15676e-14	3.74736	1.27492e-19	3.04596	1.87149e-28
BPChr08G13224	1.19332	0.000454761	3.14389	3.48093e-32	3.12971	9.53305e-39	2.93452	7.91477e-19
BPChr08G13241	1.84713	6.57903e-16	1.65289	1.69597e-12	1.26993	7.56801e-06	0.910669	0.00592018
BPChr08G13262	4.76477	3.82598e-13	3.96382	1.53408e-09	4.80978	3.55294e-13	5.34925	1.32377e-14
BPChr08G13267	5.81235	0.00304114	6.02861	0.000152987	6.6682	0.000264487	6.44209	7.44659e-06
BPChr08G13277	2.34921	4.28659e-25	1.68286	1.53589e-10	1.83057	5.69465e-07	2.00591	2.3741e-13
BPChr08G13310	1.38089	0.00753602	2.97629	1.42735e-16	3.52552	3.29842e-19	2.90793	2.07422e-25
BPChr08G13339	4.46159	2.48001e-27	3.89038	1.00845e-28	3.8098	3.07081e-25	3.97774	9.31381e-39
BPChr08G13354	1.18321	0.000491664	3.31341	1.51364e-38	3.17725	5.11307e-53	2.91136	5.75444e-21
BPChr08G13388	3.28425	2.40969e-22	3.21862	1.22659e-40	1.85642	2.38462e-08	1.75761	2.80198e-07
BPChr08G15047	1.02064	3.77675e-10	1.89495	2.51373e-25	2.27689	5.05489e-35	2.28506	1.59271e-39
BPChr08G15049	1.0149	1.37205e-09	1.97462	2.66882e-25	2.38294	2.72142e-34	2.35426	6.73526e-49
BPChr08G15052	0.623483	0.00014272	0.977426	7.62057e-08	0.634768	0.00334925	0.581466	0.000511217
BPChr08G15291	-0.756507	2.01566e-05	-1.32451	1.46253e-13	-1.17381	1.70323e-09	-1.118	1.15581e-13
BPChr08G15296	0.533383	0.00768734	1.35091	2.42986e-09	1.07367	1.3285e-06	0.913363	5.75692e-07
BPChr08G15299	2.92725	8.27281e-21	2.93937	2.80006e-30	1.86924	5.00936e-11	2.19048	4.10036e-16
BPChr08G15321	0.487679	0.00498314	1.3924	8.43443e-14	0.790724	0.000107701	0.645578	0.000146057
BPChr08G15365	5.80708	2.82553e-45	7.94786	1.42389e-105	7.35024	2.76885e-18	5.58338	1.28628e-24
BPChr08G15378	-0.561194	0.00797644	-1.15083	8.98198e-07	-1.15872	1.72436e-08	-0.692296	0.000415229
BPChr08G15379	-0.594441	0.000741564	-1.07926	7.26863e-10	-0.971716	1.2671e-06	-0.891432	2.09328e-08
BPChr08G15397	0.937844	1.99405e-10	0.726278	5.4986e-05	0.565543	0.00633403	0.896922	7.69274e-07
BPChr08G15414	2.02825	4.23326e-08	2.93458	6.07804e-14	1.78211	0.00158934	1.89047	8.40947e-06
BPChr08G15423	-2.73562	7.56019e-06	-4.02397	1.29849e-13	-2.62389	3.0785e-06	-2.43462	0.000362863
BPChr08G15429	1.30933	0.000396968	1.01288	0.000117322	1.49723	1.12499e-07	2.23636	8.36711e-21
BPChr08G15435	-0.773221	2.99762e-05	-1.42271	4.84588e-15	-1.11377	2.71731e-09	-1.25866	2.21426e-15
BPChr08G15462	2.33883	0.000286865	3.28602	2.99131e-10	3.00506	1.89386e-07	2.97736	1.47286e-08
BPChr08G15465	5.6486	6.4429e-116	4.38927	5.00676e-45	2.67635	2.9364e-10	2.93652	1.98577e-14
BPChr08G15469	0.617188	0.00908911	1.79438	4.59512e-17	1.12613	2.86901e-06	0.997926	1.42456e-06
BPChr08G15492	0.941113	6.89743e-08	1.96146	1.0176e-14	1.19016	5.95888e-08	1.15473	2.27057e-13
BPChr08G15495	-0.5651	0.00975997	-0.658242	0.00847582	-0.961902	0.000123698	-0.943605	8.96595e-06
BPChr08G15523	0.608556	0.000799259	0.982596	6.98007e-06	0.621436	0.00658244	0.827572	1.86545e-08
BPChr08G15721	3.53037	1.50411e-23	4.16424	8.80612e-27	3.77825	8.63318e-18	3.59662	3.40633e-26
BPChr08G15731	1.55603	6.41391e-11	2.23885	1.68735e-34	1.99854	2.18583e-15	2.43727	2.47502e-43
BPChr08G15747	0.713549	4.89438e-06	0.798597	2.23304e-05	0.610137	0.00681406	0.543875	0.000404339
BPChr08G15767	-1.61992	1.86514e-10	0.806136	0.00144274	2.08238	1.23765e-18	3.39945	5.83094e-58
BPChr08G15779	1.95925	1.03881e-12	1.77789	3.75488e-08	1.70529	2.75503e-07	1.18394	0.000215437
BPChr08G15786	0.828596	4.7944e-08	1.01868	2.53866e-08	1.02682	2.71462e-07	1.16761	1.25018e-14
BPChr08G15800	0.571709	0.00165273	0.651062	0.000770876	0.881968	0.000330204	0.851413	3.67052e-08
BPChr08G15804	2.75576	1.40811e-24	2.89744	1.26805e-40	1.51915	1.08146e-09	1.28	7.20248e-10
BPChr08G15861	1.07588	7.796e-08	1.42993	8.44083e-17	0.636545	0.00486841	0.560239	0.00325451
BPChr08G15862	-0.535206	0.00349693	-0.952647	8.17018e-08	-1.00258	1.08974e-06	-0.662635	5.31206e-05
BPChr08G15870	1.66366	1.32895e-26	1.67086	2.08327e-15	1.42702	6.20566e-14	0.805519	0.000144813
BPChr08G15873	1.00735	4.85147e-06	1.7668	4.12722e-15	1.20295	2.60229e-06	0.958167	3.38195e-06
BPChr08G15888	0.978359	4.62497e-09	1.56857	1.64813e-16	1.23454	8.6182e-10	1.4223	6.32906e-17
BPChr08G16112	-1.81569	4.668e-17	-1.95322	1.14295e-08	-1.59851	9.80845e-14	-0.834465	0.00615895
BPChr08G16120	2.50006	5.18927e-43	2.23986	1.57678e-21	1.35095	8.96849e-12	1.39576	2.79012e-15
BPChr08G16129	-1.05093	2.00706e-10	-1.52922	9.40545e-18	-1.19736	2.332e-09	-1.41942	9.15995e-19
BPChr08G16132	1.74951	1.68154e-11	2.21868	1.50703e-19	1.41301	8.54697e-06	2.12522	4.8457e-16
BPChr08G16159	-0.798936	1.28699e-06	-1.5044	2.98493e-15	-1.25575	7.07915e-11	-0.810828	4.80151e-06
BPChr08G16216	2.09988	2.34432e-33	1.33352	1.91759e-13	1.02843	1.35778e-06	1.24934	2.36675e-10
BPChr08G16244	1.62601	3.12124e-08	1.80078	3.7591e-13	1.29093	0.000131083	1.35105	7.62514e-08
BPChr08G16245	0.761114	0.000655659	1.13544	4.80191e-07	1.13629	3.08468e-06	1.31981	3.53951e-09
BPChr08G16256	-0.965229	5.97805e-10	-1.45457	7.87665e-17	-1.04841	4.34414e-07	-1.36079	1.72356e-18
BPChr08G16283	1.26963	1.61788e-13	1.68874	2.46239e-17	1.26025	1.19915e-10	1.23097	2.51138e-11
BPChr08G16297	-0.479077	0.00956139	-1.00855	4.47325e-08	-0.786709	0.000100453	-1.0115	3.34105e-11
BPChr08G16299	1.01582	2.5192e-10	1.20557	7.81493e-08	0.5739	0.00607835	0.768471	4.65014e-07
BPChr08G16423	-0.5216	0.00388362	-0.701372	0.000164475	-0.857245	4.51652e-05	-0.786778	1.82526e-06
BPChr08G16644	4.96741	3.21338e-45	5.25775	2.04468e-102	3.63734	5.92425e-44	3.55704	1.2634e-43
BPChr08G16681	1.69524	3.49195e-28	1.00607	1.1449e-08	1.06532	1.77278e-05	1.70713	9.55516e-21
BPChr08G16689	2.43099	8.83423e-54	1.94285	1.09031e-30	1.75756	4.01019e-20	2.41227	1.35622e-44
BPChr08G16691	4.46654	3.41411e-77	4.08713	2.65742e-46	3.87723	1.4041e-28	4.34722	2.10224e-60
BPChr08G16714	1.58599	6.14668e-11	1.35646	1.80055e-09	0.903463	0.000816702	1.36609	8.24416e-11
BPChr08G16722	0.592599	0.000458642	1.04963	3.30459e-10	0.596174	0.00670774	0.490285	0.00766248
BPChr08G16723	1.8873	3.46424e-17	2.06814	6.10945e-23	1.98241	1.86268e-18	2.34432	3.69146e-31
BPChr08G17006	-0.766044	0.00470494	-2.44665	1.75833e-11	-1.5751	5.91106e-07	-2.33271	1.13316e-35
BPChr08G17012	-0.816675	2.15308e-07	-1.3041	1.84953e-13	-1.01043	3.68692e-07	-1.20577	1.88183e-15
BPChr08G17045	1.12799	5.47212e-08	1.38391	1.38e-15	0.649457	0.00080428	0.679501	6.42359e-05
BPChr08G17102	-0.525802	0.00758245	-0.808171	0.000136713	-0.870621	1.60062e-05	-1.0616	5.32908e-11
BPChr08G17116	-1.396	3.11371e-08	-1.28295	2.61428e-07	-1.03105	0.00402945	-1.198	3.63587e-06
BPChr08G17170	1.02601	5.86169e-09	1.36263	9.10933e-10	1.24581	2.13814e-08	1.63317	8.07249e-21
BPChr08G17311	1.10679	1.24626e-09	1.13165	3.34642e-07	1.10533	5.51167e-05	0.679326	0.00254634
BPChr08G18154	2.1693	1.60272e-10	3.09398	9.40929e-29	3.1986	2.53132e-24	3.66277	6.93561e-37
BPChr08G19089	1.26132	3.29557e-08	1.02559	9.49744e-06	1.00544	0.00129369	0.78486	0.00250963
BPChr08G19104	-3.36332	4.09175e-07	-3.96455	6.82639e-09	-4.56819	2.21728e-09	-1.92441	0.00353216
BPChr08G19115	1.95578	3.57235e-25	1.88177	4.91877e-21	1.37423	3.40076e-11	1.16713	8.33272e-12
BPChr08G20369	2.18052	4.0096e-13	3.18355	6.46636e-18	3.72513	7.15493e-17	2.61583	2.11071e-06
BPChr08G20371	-1.15084	7.13e-14	-1.06655	2.59632e-10	-0.825624	1.67985e-05	-0.984806	4.51708e-10
BPChr08G20376	4.54981	8.68233e-09	3.28212	1.06372e-05	2.56258	0.00208909	2.74411	0.000280871
BPChr08G20380	1.64496	8.56414e-07	3.38313	3.33734e-31	3.57806	1.18051e-28	2.92185	1.75856e-09
BPChr08G20393	-0.740005	0.00305007	-2.4769	6.07692e-24	-1.69952	2.73796e-06	-2.02352	1.85363e-16
BPChr08G20403	-0.538017	0.00613913	-0.821382	2.46551e-06	-0.533668	0.00791612	-0.633004	0.000118206
BPChr08G20407	1.96864	2.11559e-05	3.45619	3.55485e-07	5.14866	7.95192e-20	2.54153	0.000644353
BPChr08G20425	-1.40655	6.57088e-12	-1.23736	1.96323e-11	-1.29029	2.23572e-10	-0.961063	2.45588e-08
BPChr08G20440	5.5926	6.11195e-46	4.34897	5.979e-24	3.7421	9.46755e-11	4.32553	8.64735e-24
BPChr08G21717	2.80576	8.86615e-18	2.46751	5.32478e-19	2.7374	1.45475e-14	3.00903	9.88131e-29
BPChr08G22980	0.612335	0.00406703	1.15738	4.76327e-09	0.874951	0.000594492	1.00186	3.15148e-06
BPChr08G22982	1.17167	2.77244e-08	0.85557	0.00027311	1.72895	1.14961e-11	1.85333	5.55269e-17
BPChr08G22995	-0.760255	1.75489e-06	-1.16135	1.77169e-10	-0.987467	7.53106e-07	-1.24911	2.4204e-16
BPChr08G23906	0.494005	0.00652836	0.99019	4.22323e-07	0.689406	0.000542894	0.550088	0.00155357
BPChr08G24146	4.98372	1.22226e-30	1.56616	0.00217715	2.7398	1.59196e-05	3.44516	2.03865e-19
BPChr08G24150	2.87159	0.000273164	3.02749	2.51998e-05	2.84201	0.000224696	2.77918	0.000240805
BPChr08G24164	1.82019	1.68393e-30	2.85576	7.73554e-42	2.64993	5.23641e-33	2.9516	1.8081e-71
BPChr08G24167	-1.55443	0.000116949	1.42733	1.64871e-09	2.33306	3.12399e-09	2.74126	3.59946e-25
BPChr08G24206	0.857577	0.000474046	-0.849922	0.000593175	-1.03038	0.000104789	-1.2436	3.009e-10
BPChr08G24213	0.633098	0.0078956	0.994542	1.382e-05	1.00331	0.000317196	1.12854	6.0389e-08
BPChr08G24774	-0.936226	2.54015e-07	-0.746675	0.000247783	-1.34438	1.42232e-07	-1.06475	7.84691e-05
BPChr08G24783	1.26626	1.62488e-13	2.33175	3.38958e-30	1.65208	4.01019e-20	1.24603	1.84756e-16
BPChr08G25551	0.846761	5.39474e-07	0.725126	0.000347568	0.720956	0.000679578	0.774796	1.7232e-05
BPChr08G25557	1.21622	1.88214e-07	1.12179	1.38602e-05	1.14866	1.37963e-05	1.11085	5.97246e-06
BPChr08G25558	-1.59943	5.9789e-05	-3.28274	1.34111e-15	-1.56585	0.000103929	-3.68928	5.23203e-18
BPChr08G25567	3.10736	0.000132974	3.7318	8.93044e-10	3.88735	1.9095e-10	4.62331	7.06553e-16
BPChr08G26692	5.7002	5.23463e-39	6.34486	1.10063e-44	5.80049	6.6173e-23	4.76979	1.52204e-20
BPChr08G26702	6.04575	7.15307e-17	5.60064	1.16705e-11	5.99651	9.76297e-11	5.19032	6.37024e-11
BPChr08G26712	2.48091	1.19775e-08	2.22157	0.000151332	1.73601	0.00119816	2.22225	3.18136e-06
BPChr08G26718	1.07422	7.35637e-05	0.846767	0.00368861	2.11753	4.2865e-06	1.75275	4.0553e-09
BPChr08G26752	1.83328	2.26555e-06	1.98941	2.55398e-05	1.77335	9.72565e-05	2.0146	8.71492e-08
BPChr08G26778	3.84563	2.30696e-06	5.40897	3.5434e-29	4.80226	2.61784e-15	4.08571	1.85432e-12
BPChr08G26783	4.62201	4.29404e-07	5.51591	1.25988e-14	5.12279	2.50506e-11	3.79927	8.65547e-06
BPChr08G27461	0.659448	0.00598099	1.27275	2.78392e-10	1.0167	3.35414e-06	0.951865	4.90345e-07
BPChr08G27508	2.71458	8.62774e-29	4.03272	3.53549e-19	3.34983	1.27334e-10	2.76661	7.77233e-31
BPChr08G27552	-1.19294	1.08352e-12	-1.42066	6.20916e-10	-1.72253	7.33325e-18	-1.81736	1.44334e-29
BPChr08G27586	6.29256	9.93572e-168	5.33721	1.56948e-84	4.48163	2.46379e-51	4.44831	9.8089e-57
BPChr08G27599	2.19665	2.18531e-05	2.62002	3.62629e-09	3.04548	1.64783e-09	3.04254	1.50365e-11
BPChr08G27630	1.55366	1.71563e-15	1.31971	4.70992e-09	0.882623	0.00219626	1.0124	2.05744e-05
BPChr08G27643	2.08898	1.29745e-14	1.80696	3.93395e-09	1.42784	4.0909e-05	2.01203	5.87877e-13
BPChr08G28469	1.04485	8.80683e-11	1.48043	1.55965e-14	1.12667	2.00214e-09	1.16074	1.55911e-09
BPChr08G28480	1.54547	1.51573e-17	1.47894	3.19957e-10	1.09955	2.11404e-05	0.983767	8.57299e-08
BPChr08G28482	1.14845	8.06788e-13	1.3385	8.53951e-13	0.651639	0.00132765	0.613819	0.000131414
BPChr08G28525	4.97138	4.96911e-10	4.36946	2.61381e-08	4.71358	1.25625e-09	4.94654	8.43276e-12
BPChr08G28546	2.91209	5.94937e-28	1.50827	0.000193096	2.029	6.09461e-08	2.74165	3.4587e-17
BPChr08G32172	-0.660628	0.00913736	-1.14751	3.72814e-06	-1.52308	1.89225e-06	-1.5838	1.94297e-08
BPChr08G32260	4.05809	9.845e-83	3.26872	1.098e-51	2.69008	6.75326e-32	2.98481	1.34393e-28
BPChr08G32261	3.03546	0.000461256	3.75736	1.34798e-05	3.54896	0.000539137	2.74823	0.000159754
BPChr08G32371	0.987026	5.30231e-05	1.61454	5.25191e-10	1.34314	5.37107e-06	1.40801	1.46143e-10
BPChr08G32550	-0.700958	1.84679e-05	-1.13095	4.47308e-10	-1.02755	9.42972e-08	-0.941893	1.88729e-09
BPChr09G01149	2.57631	1.43071e-18	2.84875	1.01568e-34	2.40036	7.36537e-14	2.51797	5.75569e-32
BPChr09G01187	1.48516	3.41632e-17	1.16381	6.23255e-10	0.962697	1.77393e-05	1.16588	1.99811e-10
BPChr09G01189	3.53755	4.07661e-22	3.85008	5.84694e-35	4.04127	1.41704e-32	4.49256	1.33704e-39
BPChr09G01216	-0.658802	0.000181774	-1.23486	1.00433e-13	-0.791873	0.000354648	-0.502988	0.00299297
BPChr09G01223	3.04138	8.83087e-45	2.62556	4.60909e-36	2.89622	3.26074e-28	3.37466	4.3638e-58
BPChr09G01608	-1.71761	2.24795e-06	-2.58881	9.49351e-10	-1.51072	0.000143714	-2.11445	2.37966e-10
BPChr09G01614	1.92608	1.8449e-25	1.39204	4.35118e-12	1.0514	7.99335e-05	1.19393	1.68286e-09
BPChr09G01649	-0.461837	0.00592237	-0.676698	0.000302616	-0.698159	0.00280604	-0.529067	0.000535005
BPChr09G01658	2.61411	1.03003e-56	2.11707	4.63299e-23	1.721	3.83408e-14	2.10304	9.9863e-35
BPChr09G01668	3.95833	2.51558e-40	4.10913	1.07329e-46	3.07703	2.13462e-17	3.09749	5.97334e-42
BPChr09G02324	3.60871	2.49426e-27	2.06498	6.21475e-11	2.57085	8.06499e-12	2.6828	4.62886e-19
BPChr09G02328	2.04381	1.05116e-16	1.48303	1.84274e-08	1.27654	0.00387538	2.22178	1.32884e-19
BPChr09G02331	-0.652809	0.000116506	-0.91531	3.83038e-07	-0.636229	0.00218422	-0.614001	0.000343253
BPChr09G03959	-0.756339	8.3702e-06	-1.13929	7.0961e-09	-0.956003	5.37113e-06	-1.20083	1.00994e-13
BPChr09G04000	2.42984	8.72396e-30	1.90341	1.63352e-25	1.32107	1.7241e-08	0.997797	5.35534e-08
BPChr09G04014	-0.453996	0.00737962	-0.668147	0.000296236	-1.05936	2.25905e-06	-1.02872	6.98145e-12
BPChr09G04057	0.99167	4.32753e-09	1.11211	5.32787e-09	0.7785	7.63012e-05	0.907183	3.21098e-06
BPChr09G04058	2.26722	1.51678e-37	1.38251	1.29602e-07	2.05224	5.16288e-19	2.24395	4.69213e-33
BPChr09G04082	0.587552	0.0075571	0.838961	0.00298643	1.43832	3.6441e-09	1.89065	5.13149e-18
BPChr09G04098	1.71992	1.65003e-26	1.57368	3.85788e-18	0.69237	0.0017172	0.632582	0.000283842
BPChr09G04117	-0.600216	0.00277341	-0.946202	1.0562e-06	-1.02832	9.50096e-08	-1.4565	3.01227e-18
BPChr09G04125	2.7632	3.0518e-05	3.21508	3.96418e-12	2.70661	0.00019462	2.51425	0.000569935
BPChr09G04738	1.73382	3.34746e-05	2.60945	8.88514e-34	2.30682	9.23681e-26	2.46611	1.52013e-22
BPChr09G04743	1.72519	1.23742e-06	1.40353	1.28735e-05	1.67924	2.40351e-06	1.08242	0.00445647
BPChr09G04751	4.08708	1.16754e-14	5.07351	2.48245e-38	3.82059	3.59158e-25	4.24484	2.3381e-19
BPChr09G04778	7.15087	1.63509e-42	8.50255	5.15126e-59	8.15765	1.58408e-46	8.72292	2.90164e-104
BPChr09G04800	6.64016	2.71633e-24	8.4779	1.63041e-41	7.97613	1.64576e-33	8.7246	4.99013e-57
BPChr09G04822	3.08356	7.74458e-10	4.92008	1.28045e-18	3.77922	6.95385e-27	4.52939	3.6286e-13
BPChr09G04846	2.32246	1.61586e-18	1.52001	2.45205e-07	1.83396	7.8923e-10	1.98173	9.43736e-14
BPChr09G04862	1.90475	1.52234e-08	1.63815	2.77429e-06	2.04271	4.80655e-09	1.4403	7.04287e-05
BPChr09G06334	1.68335	7.03256e-21	0.943648	2.97671e-05	0.766003	0.00400046	0.82562	0.00126901
BPChr09G06393	2.20023	1.45762e-24	1.00842	0.000186311	1.71562	1.80946e-11	1.74397	7.10768e-16
BPChr09G06414	-0.560847	0.00067502	-0.745988	4.86931e-05	-0.654908	0.00499862	-0.489345	0.00719404
BPChr09G06417	1.74165	5.88337e-22	1.46025	5.12158e-11	1.00813	8.96215e-05	1.03786	1.89992e-06
BPChr09G06436	2.61821	5.21252e-26	2.78061	9.14453e-47	2.02913	3.8712e-14	1.65854	4.15412e-15
BPChr09G06448	1.19144	8.8553e-10	1.49686	1.8959e-13	1.1367	6.42476e-08	1.35647	1.97016e-14
BPChr09G06454	-0.579816	0.000562845	-1.32049	3.14402e-13	-1.47192	4.53197e-13	-1.29384	1.00897e-20
BPChr09G06458	-0.69925	2.39834e-05	-1.31199	1.04436e-13	-0.736399	0.000931861	-0.835404	7.16202e-08
BPChr09G06499	2.59143	8.66757e-59	2.29142	3.92011e-34	1.62268	7.87001e-15	1.83439	5.83966e-22
BPChr09G06507	4.48108	2.03401e-27	3.77106	1.52857e-23	2.89219	1.21415e-09	3.80403	6.22444e-23
BPChr09G06511	2.07125	6.81224e-11	1.42761	8.95366e-06	1.34815	0.000673699	1.43095	0.000139961
BPChr09G06518	4.76016	5.20655e-19	3.93575	7.45024e-10	4.29823	1.10959e-06	3.73163	2.51394e-09
BPChr09G06544	2.34036	2.28154e-08	1.98966	3.63889e-06	3.07131	1.96416e-10	3.35554	2.3433e-19
BPChr09G08183	4.23934	0.00267667	3.55881	0.00142352	4.06036	0.00126016	4.68607	3.68376e-08
BPChr09G08187	2.9208	1.28188e-45	2.66207	1.32408e-29	3.07481	4.72606e-29	3.12787	4.65208e-41
BPChr09G08309	-0.916782	2.46102e-06	-1.8112	6.9385e-23	-1.28956	3.56476e-12	-2.01408	2.45655e-39
BPChr09G08323	3.95861	6.19093e-19	3.33954	2.39065e-08	3.21663	4.43883e-07	3.49331	2.09433e-12
BPChr09G08333	3.898	1.53073e-33	2.99798	2.56215e-13	2.65868	6.37505e-12	3.37531	1.10035e-24
BPChr09G09784	0.526912	0.0076386	1.21873	3.02618e-12	0.887845	8.78803e-06	1.67732	3.60607e-26
BPChr09G09785	-1.19074	3.2801e-08	-1.75508	1.91759e-13	-1.28773	2.90964e-07	-1.28052	9.94553e-10
BPChr09G11930	3.46479	2.16735e-60	2.12994	1.1151e-18	1.94103	8.06007e-07	2.68834	1.54285e-26
BPChr09G11937	1.96496	3.61987e-05	1.54928	0.00454254	1.8752	0.00130929	1.59961	0.00216259
BPChr09G11946	3.61717	6.96187e-77	3.32999	2.28489e-58	3.00736	5.76851e-39	3.34706	7.4023e-44
BPChr09G11962	3.49775	7.55093e-26	2.7245	4.44453e-17	2.10727	8.06007e-07	1.99927	7.09151e-07
BPChr09G11963	1.42449	0.00443286	3.01895	5.15356e-14	3.62405	7.11668e-19	2.99301	6.08785e-26
BPChr09G11972	2.00375	1.27413e-20	1.79855	3.08158e-18	1.42076	1.52203e-07	1.05071	0.00530709
BPChr09G11996	1.55013	2.20866e-05	1.18328	0.00248255	2.42239	1.10685e-06	2.28567	1.2357e-11
BPChr09G11999	2.42522	1.04834e-29	1.45655	6.42744e-11	0.743271	0.0084597	0.724121	0.00848116
BPChr09G12009	-0.644415	0.000252218	-1.37716	3.4022e-14	-1.08249	5.03919e-09	-1.21715	1.77151e-18
BPChr09G12087	2.45498	8.97402e-22	1.98804	2.28422e-12	2.02527	9.9276e-09	2.06286	2.37163e-12
BPChr09G12090	11.5998	1.33312e-49	9.48648	1.49703e-30	7.41193	2.18644e-05	9.36443	3.09577e-28
BPChr09G12105	4.691	7.95652e-13	4.11736	1.2222e-10	4.64996	1.19898e-14	5.27716	8.6409e-17
BPChr09G12108	4.69124	2.09344e-38	4.1655	1.11803e-31	3.82052	1.94693e-24	4.10801	2.83863e-36
BPChr09G12112	0.616483	0.00199812	0.795986	2.74967e-05	0.69669	0.00246372	0.541372	0.00276515
BPChr09G12114	-0.917806	1.02007e-06	-1.11726	1.30641e-10	-0.808155	0.000243776	-0.657137	0.000125978
BPChr09G12117	3.07721	3.15955e-21	2.85943	1.52393e-37	1.66353	1.59526e-07	1.56603	1.19953e-06
BPChr09G12123	1.2441	0.000193576	3.20886	8.0164e-33	3.18032	2.69093e-41	2.93634	3.37003e-19
BPChr09G12134	2.89869	8.95114e-18	2.43564	4.72388e-13	1.72811	1.03201e-05	1.82629	3.08835e-06
BPChr09G12161	1.16337	8.46977e-05	3.13504	5.83422e-46	3.0271	3.10345e-51	2.78331	7.08265e-21
BPChr09G12267	1.79802	1.15843e-10	1.29836	5.38769e-05	1.19074	0.00105357	1.01323	0.003842
BPChr09G14481	4.45049	1.96994e-131	3.21364	6.61116e-44	2.94637	9.92563e-46	3.39154	1.72603e-49
BPChr09G14504	0.919857	6.69861e-05	2.32394	8.13316e-19	2.18086	2.30943e-23	1.12087	9.02483e-05
BPChr09G16301	1.02559	6.79094e-05	0.810884	1.7639e-05	0.663768	0.00237553	1.26379	2.95879e-11
BPChr09G16334	1.00701	5.91618e-07	1.29798	5.43767e-09	1.14199	5.89214e-05	0.805499	9.509e-06
BPChr09G16394	0.828611	2.95738e-05	2.25624	9.18829e-32	1.48772	6.24919e-10	1.5812	3.69516e-18
BPChr09G17925	2.65828	7.58015e-09	3.49898	1.04358e-21	2.50881	4.49145e-05	1.81892	0.000815393
BPChr09G17983	3.04767	2.55257e-74	1.93083	1.82548e-22	1.73698	2.26981e-11	2.24937	2.23822e-34
BPChr09G20035	1.52585	2.25084e-17	2.21097	1.47523e-11	1.59969	6.72851e-17	1.51156	7.27476e-13
BPChr09G20036	1.15484	1.98777e-10	1.53423	4.0854e-18	0.942143	6.02861e-05	0.813193	1.7945e-05
BPChr09G20041	2.44349	1.35672e-17	1.94058	2.27043e-11	2.89031	7.04201e-14	3.37344	3.19766e-32
BPChr09G20055	2.32583	7.0932e-27	1.61055	3.51908e-14	1.22224	4.83418e-06	1.09181	0.000219999
BPChr09G20080	1.14515	9.49649e-08	1.98893	2.62023e-16	1.58335	1.45493e-11	1.4809	7.02081e-11
BPChr09G20084	1.25093	0.00176778	1.44254	0.000454251	2.02406	5.25235e-09	1.94046	2.10838e-08
BPChr09G20117	3.45335	1.63509e-42	2.06316	3.04737e-12	2.05988	1.58675e-09	2.82441	2.29497e-30
BPChr09G20168	3.32267	4.08772e-16	1.58133	0.00372389	2.57233	1.63508e-05	3.0119	1.21122e-11
BPChr09G20181	-0.963851	1.63322e-09	-1.25449	3.13606e-11	-0.712236	0.000592657	-0.828425	9.89299e-09
BPChr09G20184	-0.695805	0.00997493	-2.05691	2.8166e-14	-1.41539	6.21053e-06	-1.41891	8.77419e-07
BPChr09G20199	2.34569	2.31245e-10	2.50835	9.78795e-19	1.68697	2.68331e-06	1.85159	1.76937e-06
BPChr09G20505	-1.03867	6.37324e-09	-3.95775	1.45948e-31	-2.93296	9.71136e-32	-5.17822	8.28898e-124
BPChr09G20518	2.04765	8.60394e-30	1.63307	3.49836e-15	1.40227	4.51936e-10	1.42134	2.99402e-12
BPChr09G20521	-0.698946	0.00936159	-1.83751	2.57192e-12	-1.2204	3.26695e-05	-2.21021	9.20271e-10
BPChr09G20541	2.84795	0.000585591	5.67924	1.26016e-21	3.99427	1.25857e-07	4.4048	2.24507e-05
BPChr09G20565	4.66931	3.64738e-42	3.38212	4.0076e-16	4.2029	3.45247e-15	4.47855	3.57167e-34
BPChr09G20587	2.90271	1.07322e-26	2.83705	8.44817e-22	2.10618	2.34192e-10	2.03667	8.63774e-10
BPChr09G20589	3.33466	4.44375e-06	4.33261	7.49912e-17	3.22339	1.81403e-05	3.71394	3.80604e-10
BPChr09G20593	4.51395	0.00134758	7.54466	6.23677e-44	4.9494	3.857e-14	3.75889	2.51033e-08
BPChr09G20599	-1.00342	0.00201981	-1.71028	4.59463e-08	-1.42377	6.00119e-05	-0.973835	0.00233871
BPChr09G20608	4.87253	1.1427e-48	3.25332	3.8677e-15	4.2178	4.51462e-16	4.50411	1.00282e-28
BPChr09G20631	-0.87207	0.000304691	-1.53768	1.10248e-09	-1.14007	2.16212e-06	-1.77559	1.9528e-16
BPChr09G20935	-0.718873	0.00313886	-1.91722	9.18397e-15	-1.53359	5.57563e-07	-1.64855	4.83599e-12
BPChr09G20962	-0.83751	0.000154102	-2.10785	3.12526e-18	-2.07186	4.09634e-15	-1.84422	2.52332e-11
BPChr09G24064	-0.853268	4.51316e-08	-1.54606	6.51873e-20	-2.22232	8.03162e-25	-2.2478	1.19407e-53
BPChr09G25312	-1.19215	1.42789e-08	-1.70158	2.85412e-19	-0.661942	0.00220051	-1.11557	2.07049e-10
BPChr09G29652	-1.08347	6.63639e-13	-0.983071	8.08015e-09	-0.675359	0.00187808	-0.506271	0.00275839
BPChr09G29661	-0.480037	0.00942859	-1.32959	3.19139e-14	-1.82731	2.6223e-16	-1.67469	7.77233e-31
BPChr09G29673	1.22444	3.16494e-11	0.96965	8.41994e-06	0.770849	0.00567283	1.34789	2.49625e-16
BPChr09G29676	-0.666245	0.000289896	-1.02083	1.24149e-07	-0.723835	0.00203586	-0.76021	5.36453e-05
BPChr09G29753	2.21017	2.72122e-10	1.93286	2.4627e-11	1.17794	0.00464941	1.03354	0.004714
BPChr09G29776	-1.0075	6.78037e-05	-2.11586	1.05467e-08	-1.14151	8.69318e-05	-2.04249	2.50594e-10
BPChr09G29788	3.23507	2.72573e-37	3.22631	4.49145e-36	2.3498	5.53887e-15	1.95002	3.78371e-10
BPChr09G29794	0.85901	2.51864e-05	2.87274	3.12774e-16	2.40296	8.54562e-28	1.81528	6.41536e-15
BPChr09G29802	2.36799	4.72241e-10	1.07242	0.00194638	1.88595	3.12772e-08	1.75787	5.63841e-08
BPChr09G29811	2.86599	5.68419e-24	2.78072	7.49453e-48	1.375	4.9995e-09	1.18316	1.00609e-09
BPChr09G29817	3.05469	2.35545e-22	4.00066	1.78074e-42	2.77416	1.08919e-24	2.40037	5.14977e-21
BPChr09G29822	-0.533923	0.00129036	-0.800686	7.22058e-06	-0.98588	1.67923e-06	-0.882765	2.99797e-10
BPChr09G29839	1.72245	8.68265e-27	1.23065	7.06417e-11	0.830458	0.000125643	1.12166	5.11522e-08
BPChr09G29850	4.12537	3.36877e-58	4.03692	2.04543e-62	2.97942	6.55751e-53	2.69234	2.95155e-50
BPChr09G29869	3.70526	1.61341e-07	2.61492	5.18566e-06	3.12838	1.24397e-07	2.39269	0.000439653
BPChr09G29907	-0.647823	4.05157e-05	-0.839253	9.56855e-07	-0.874451	3.1349e-05	-1.007	1.14435e-12
BPChr09G29917	-1.65619	7.94588e-05	-2.60539	2.38126e-09	-1.92644	0.000342902	-2.03445	0.00177374
BPChr10G03381	-1.33555	5.79443e-09	-1.56842	2.97196e-12	-1.09521	2.37111e-06	-1.03929	9.86265e-07
BPChr10G03391	-1.16045	1.72844e-11	-1.61844	1.03634e-14	-0.971625	1.83611e-05	-1.06045	6.06054e-10
BPChr10G03424	-0.536696	0.000861594	-0.781087	3.16211e-05	-0.860355	1.6912e-05	-0.688038	0.000147067
BPChr10G03441	7.0424	1.11918e-30	6.09378	8.65316e-38	4.0183	2.57072e-07	4.11819	3.31674e-08
BPChr10G03448	0.5879	0.00624935	1.26365	3.08731e-08	0.957863	2.092e-05	0.662782	0.00105226
BPChr10G03475	1.3337	0.00095873	1.68725	0.000362304	2.37869	1.00465e-09	1.98771	7.19302e-10
BPChr10G03485	0.806983	6.82628e-06	1.21881	2.55144e-12	0.719994	0.00106459	0.684358	0.000196967
BPChr10G03488	-0.468498	0.00714399	-1.22042	1.88939e-11	-1.396	5.99313e-10	-1.20506	2.88328e-16
BPChr10G03497	-1.82164	3.70484e-12	-2.11067	3.00567e-18	-1.70354	9.27551e-12	-1.32837	3.2817e-10
BPChr10G03535	2.54355	8.82873e-14	3.35406	3.3763e-26	2.8292	7.11251e-19	3.09031	1.42753e-25
BPChr10G03546	1.8054	9.50386e-06	1.79158	8.52256e-05	1.31168	0.00818032	1.68889	0.000248348
BPChr10G03570	-0.513677	0.00177216	-1.07785	3.78701e-08	-0.917351	3.77283e-06	-0.935986	5.16276e-10
BPChr10G04235	-1.83435	3.75823e-13	-1.264	3.71826e-06	-0.974434	0.000466093	-0.942998	0.00539085
BPChr10G04251	-0.546755	0.00255536	-1.17221	1.85208e-11	-0.913128	1.13709e-06	-1.05102	1.89743e-12
BPChr10G04285	5.78118	1.25965e-08	5.97633	4.28893e-18	6.03842	4.88633e-12	5.08101	1.01821e-07
BPChr10G04290	2.32315	1.52421e-19	2.10254	5.853e-24	0.645477	0.00499797	0.513494	0.00938339
BPChr10G04303	2.62509	6.00051e-16	1.81885	8.70697e-16	1.61913	1.66835e-14	0.803539	0.00327952
BPChr10G04308	4.79116	1.63251e-18	4.2524	1.03539e-16	2.68955	1.63854e-05	2.49769	0.000104917
BPChr10G04331	2.25073	5.06267e-12	2.78033	4.78945e-22	2.56542	3.95377e-14	1.63757	1.541e-06
BPChr10G04338	1.3696	3.84287e-08	1.00828	0.000223408	1.35624	0.000194479	1.12191	0.000361965
BPChr10G04375	-0.634031	0.00697184	-1.22372	2.31564e-07	-1.37135	2.52315e-07	-0.995943	2.69818e-05
BPChr10G04379	1.57179	8.0617e-06	1.48514	3.94645e-09	1.18844	0.000291865	1.50656	2.14914e-09
BPChr10G04388	2.07585	9.73685e-45	1.78231	1.47183e-21	1.70727	2.07272e-13	2.26932	1.76154e-44
BPChr10G04389	3.74055	1.47723e-05	3.20658	0.000112615	3.34004	6.90997e-05	3.51931	1.17245e-05
BPChr10G05980	1.40439	6.85227e-12	1.77863	7.6835e-13	2.30492	1.87509e-06	0.981721	0.00164145
BPChr10G05983	1.48808	1.12734e-12	1.89819	5.52809e-14	2.75212	2.04003e-06	1.16488	1.84447e-05
BPChr10G06011	6.11998	7.62794e-48	5.43702	1.38056e-43	4.25219	4.58731e-14	4.30215	1.76134e-25
BPChr10G06018	2.02684	1.76694e-10	2.56847	9.02599e-28	1.26264	6.33111e-05	0.777944	0.000408525
BPChr10G06579	1.7762	8.23951e-29	1.33701	5.95347e-10	0.786266	0.00204882	1.01188	3.0159e-09
BPChr10G06602	2.96533	7.24934e-31	1.94818	2.75915e-10	1.84681	1.96416e-10	1.55481	4.20973e-06
BPChr10G06642	2.06904	2.62203e-25	1.48947	4.96885e-09	0.91802	0.000691661	1.22604	1.08039e-08
BPChr10G13840	3.52157	9.70187e-38	3.03424	1.56723e-21	2.9785	5.59223e-12	3.55543	2.49702e-33
BPChr10G13844	6.6735	4.09347e-16	5.79453	3.20567e-16	4.86587	3.85181e-07	4.80047	9.68194e-09
BPChr10G15159	-1.5163	1.73711e-16	-0.620355	0.00158723	1.24682	7.1045e-06	2.53143	1.26134e-33
BPChr10G15162	-0.899036	8.67124e-05	-1.85161	1.0176e-14	-1.58569	1.15234e-05	-1.69632	2.89469e-06
BPChr10G15193	2.3098	1.41518e-29	2.05512	5.08318e-22	1.68993	3.61646e-11	2.07138	5.61762e-20
BPChr10G15223	3.4876	6.28938e-44	2.0431	2.21331e-14	1.97543	3.58781e-08	2.7781	2.37686e-24
BPChr10G15244	3.15957	8.68859e-59	2.78438	1.27816e-43	2.43391	8.39904e-23	2.53386	4.16814e-32
BPChr10G15280	-0.642276	0.000265022	-1.39239	1.01457e-14	-1.06174	6.6053e-09	-1.24976	1.47846e-19
BPChr10G15905	0.890306	0.00941411	1.42943	2.58977e-05	1.42265	0.000126683	1.29693	5.05854e-06
BPChr10G15913	2.95114	3.35757e-14	3.19052	8.78108e-11	1.7588	0.0071591	2.74276	6.34297e-10
BPChr10G15924	-0.874115	4.14736e-09	-1.19278	3.80995e-12	-0.869447	8.79428e-05	-0.917845	2.44078e-08
BPChr10G15935	0.565753	0.00315708	1.29313	1.32738e-11	0.998119	1.81309e-06	0.681615	0.000687564
BPChr10G15960	1.36553	2.71316e-10	1.8074	5.26321e-26	1.44129	2.49184e-10	1.86798	1.65213e-39
BPChr10G19339	-0.724758	0.000136735	-1.59723	8.34128e-21	-0.928557	2.59229e-07	-0.889186	5.41319e-10
BPChr10G19348	2.46772	4.24144e-21	2.02875	8.42686e-16	2.07151	6.91784e-13	2.31867	1.78031e-18
BPChr10G19353	2.00403	5.2054e-17	2.4016	1.31054e-31	2.55055	9.99976e-33	3.09037	1.76429e-42
BPChr10G19358	2.05927	0.000867507	2.63255	6.22509e-07	2.47552	2.62302e-06	2.17994	1.39819e-05
BPChr10G21534	1.76489	4.33071e-26	1.41818	5.13514e-16	0.756487	0.00038904	0.609495	0.00934244
BPChr10G21558	0.835271	0.000445363	0.974843	0.000126984	1.07009	6.57136e-06	0.790048	0.00434538
BPChr10G21577	-0.625576	0.000471434	-1.02203	4.2542e-09	-0.687541	0.000701555	-0.766315	1.19575e-06
BPChr10G21631	-0.483531	0.00761572	-0.790978	2.68048e-05	-0.541351	0.00998342	-0.516478	0.003331
BPChr10G21644	3.11343	2.57646e-09	2.86107	8.2309e-12	1.99363	0.000194682	1.6054	0.00507015
BPChr10G21672	1.67926	6.56658e-25	1.15922	2.94221e-09	1.76398	1.31977e-07	2.03831	1.07635e-40
BPChr10G21696	-1.22205	6.94628e-13	-1.58966	2.57399e-17	-0.745337	0.000891958	-0.862867	9.62677e-07
BPChr10G21735	-0.753179	0.00186919	1.07529	2.96202e-05	2.15851	2.70118e-22	3.48708	1.97106e-64
BPChr10G21774	0.970391	1.56979e-05	1.72185	2.44859e-15	1.12867	6.51662e-06	0.77964	0.00399298
BPChr10G21785	1.01307	0.00125681	1.88709	5.84438e-21	2.53826	3.41475e-12	3.20578	1.79555e-62
BPChr10G26234	-0.833753	3.31176e-07	-1.50592	1.59152e-17	-1.08274	2.42296e-07	-0.83833	1.97541e-07
BPChr10G28213	1.41023	3.22757e-15	1.1989	2.36998e-10	1.11844	1.68683e-07	1.17557	1.12653e-09
BPChr10G28214	4.25616	3.231e-161	4.0379	2.06938e-105	3.59346	1.19913e-57	3.05271	1.93638e-26
BPChr10G28243	2.59843	1.22727e-08	2.65534	3.07717e-09	2.22231	0.000191156	1.77303	0.00265521
BPChr10G28266	1.86402	2.74799e-28	1.70939	3.32326e-24	1.21747	3.2084e-08	0.978355	6.51102e-09
BPChr10G28282	2.65795	1.97115e-26	2.4405	2.35167e-14	1.91253	1.09334e-10	2.43479	3.09209e-25
BPChr10G28301	1.28682	1.94703e-06	1.2375	5.35279e-05	1.05587	0.00256633	1.06884	0.00749068
BPChr10G28332	2.59816	9.3983e-23	3.54056	2.19254e-34	2.85569	5.36344e-47	2.81585	4.3454e-47
BPChr10G28335	2.69063	1.55144e-22	1.83786	2.32886e-10	1.52489	5.59743e-05	1.37354	0.00011807
BPChr10G28353	2.59242	2.37447e-23	3.54114	2.67059e-34	2.83803	3.04687e-46	2.8184	3.44974e-47
BPChr10G28363	4.24963	1.18183e-145	4.04169	3.09518e-100	3.64687	1.69984e-56	3.06647	4.73945e-29
BPChr10G28364	2.40435	5.9451e-20	1.78122	9.30417e-10	1.36671	9.31967e-05	1.09289	0.00111779
BPChr10G28366	-0.525749	0.00181021	-0.607742	0.00176288	-0.873125	3.51162e-05	-1.07142	6.61274e-12
BPChr10G28370	-1.19739	5.01971e-11	-0.735011	0.00172327	-0.774919	0.00146399	-0.735537	2.77758e-05
BPChr10G28372	-1.73057	3.01639e-26	-1.33011	4.53861e-09	-1.02829	5.63881e-06	-1.03574	3.04147e-10
BPChr10G28384	1.86781	4.25633e-31	1.74815	2.16077e-25	1.27631	8.11064e-09	1.01635	5.83386e-10
BPChr10G28412	1.01628	0.00018671	1.37798	3.86203e-05	1.30905	2.08774e-05	1.1869	1.21018e-05
BPChr11G01713	1.34384	3.0282e-16	0.768771	0.000290346	0.774923	0.00139447	0.86888	1.17271e-05
BPChr11G01717	-0.758172	1.08572e-05	-1.24418	5.36668e-11	-0.705448	0.00149235	-0.708832	1.28726e-05
BPChr11G01721	1.52426	1.87079e-10	1.31923	1.73683e-06	1.17036	3.1984e-05	1.37884	1.42296e-07
BPChr11G01732	3.27467	2.48395e-12	2.7576	2.50801e-22	2.78766	5.89987e-09	3.2748	1.54121e-27
BPChr11G01745	3.54995	1.9681e-93	2.87524	2.03363e-41	2.17182	1.59064e-18	2.36183	6.04253e-29
BPChr11G01750	2.20038	0.00223172	2.92691	2.53046e-08	3.73125	3.72945e-05	2.06629	1.59539e-05
BPChr11G01819	2.69289	5.3606e-26	2.16227	5.05575e-15	1.9519	2.96466e-09	2.41134	1.75452e-16
BPChr11G01826	2.37859	5.88337e-22	1.63244	5.01222e-10	1.37443	3.78783e-06	1.55672	1.31917e-08
BPChr11G02100	1.11714	1.8303e-08	1.09692	7.71877e-09	0.655649	0.00611441	0.567302	0.00682431
BPChr11G03721	2.99112	2.40436e-30	1.62381	8.29279e-09	1.47311	0.000304805	2.28433	4.45243e-31
BPChr11G03723	-0.509908	0.00681729	-0.786211	1.59272e-05	-0.793758	0.00019233	-0.641814	8.39024e-05
BPChr11G03775	-0.510996	0.00353736	-1.03406	9.64989e-08	-0.870964	7.75667e-06	-0.996192	2.17182e-09
BPChr11G03791	-0.536247	0.0013306	-0.802619	8.26614e-06	-0.732013	0.00130522	-0.596527	0.000296988
BPChr11G03814	-0.526874	0.00929957	-1.17855	1.83e-11	-1.62161	1.23765e-18	-1.71714	2.69755e-27
BPChr11G04398	3.33368	2.01715e-18	5.17243	1.87014e-60	5.02716	1.17856e-22	5.62876	1.51832e-70
BPChr11G04415	1.05879	0.00275008	1.69439	4.79897e-05	1.91215	3.94752e-07	1.63899	2.68179e-05
BPChr11G05653	2.81457	6.35522e-37	2.16328	4.04127e-20	1.88827	2.21546e-09	1.47761	1.85296e-07
BPChr11G05654	0.577915	0.000417108	0.856227	3.08926e-06	0.817417	1.39181e-05	0.448186	0.00613023
BPChr11G05659	-2.09127	2.33691e-11	-2.88745	7.87958e-19	-1.98864	3.83632e-09	-1.68848	5.42118e-09
BPChr11G05697	1.56487	1.95861e-25	1.17749	1.58126e-09	1.43406	3.08563e-12	1.08522	2.51215e-11
BPChr11G05715	1.29865	2.12346e-15	1.44512	1.59248e-17	1.6272	1.60388e-12	1.84532	1.4824e-30
BPChr11G05753	-0.447914	0.00966821	-0.967277	4.58664e-08	-0.59725	0.00364744	-0.942962	4.34475e-11
BPChr11G05760	1.6046	0.000473611	1.86263	2.10507e-06	1.69232	0.00192345	2.41091	2.86585e-07
BPChr11G05762	0.529005	0.00197188	1.05546	2.84123e-08	0.905429	1.71353e-06	0.59593	0.000892444
BPChr11G05777	2.38087	5.53848e-12	2.32183	2.73661e-21	1.35052	6.25344e-05	1.46712	2.59339e-05
BPChr11G05814	2.47674	2.12754e-14	2.43926	5.5322e-19	1.29443	0.000102807	1.07444	0.000406689
BPChr11G05843	3.62449	1.48503e-74	2.97263	5.08026e-45	1.97497	1.32717e-11	1.97038	6.97623e-15
BPChr11G05847	-2.82478	1.51455e-11	-2.56774	1.0091e-10	-2.29465	1.65823e-09	-2.22296	2.42142e-08
BPChr11G05857	-1.41886	7.19659e-17	-1.41268	1.5733e-17	-0.733548	0.00153775	-0.868916	1.15196e-09
BPChr11G05862	-1.82935	5.53858e-23	-2.00305	6.61774e-24	-1.8692	1.24535e-11	-1.67561	5.59372e-13
BPChr11G05872	-0.648906	0.000588194	-1.5278	6.59506e-19	-0.767193	8.81799e-05	-1.25963	1.92653e-12
BPChr11G05876	3.02706	6.05406e-22	2.01189	4.68283e-08	1.57555	0.00184048	1.67566	1.40868e-05
BPChr11G05883	-0.944307	1.20461e-06	-1.19401	1.527e-09	-0.985309	0.0008128	-2.24115	2.91993e-37
BPChr11G05891	-0.517455	0.0055273	-1.164	1.78017e-09	-1.01659	8.21081e-07	-0.754779	1.8616e-06
BPChr11G06745	4.5033	3.44134e-41	5.10444	1.30612e-80	2.74669	1.60149e-42	1.94056	5.37655e-15
BPChr11G06755	2.58995	2.10383e-24	3.97666	1.93272e-16	3.31349	6.96469e-10	2.76249	1.16625e-27
BPChr11G06757	2.01872	4.03853e-38	2.05549	3.84276e-25	1.51559	8.68279e-18	2.04054	2.90218e-29
BPChr11G06767	3.14822	5.24355e-44	3.0678	7.552e-37	1.32853	2.01982e-10	1.18139	1.64892e-08
BPChr11G06775	4.21665	2.65337e-45	5.16746	3.47469e-71	3.11368	5.96685e-56	2.46689	1.37843e-35
BPChr11G06784	1.20125	7.43665e-14	0.638207	0.000389584	0.82453	3.83131e-05	0.580582	0.00150441
BPChr11G06790	-1.46661	1.52256e-21	-2.18524	3.99015e-40	-1.41644	2.97965e-11	-2.02431	2.90596e-47
BPChr11G06869	1.92619	8.94958e-11	1.65366	7.09154e-07	1.26739	0.00158934	1.1443	0.00338873
BPChr11G06887	1.66322	2.54298e-20	1.36157	1.89937e-11	0.917425	0.000398678	1.06631	4.36048e-06
BPChr11G06891	3.82195	1.12396e-47	3.13293	3.89192e-27	2.69604	1.90295e-12	3.06822	3.93353e-27
BPChr11G06945	1.63095	6.78993e-12	1.36394	2.82163e-06	1.05842	0.00172947	1.56191	1.04651e-09
BPChr11G06951	-1.25349	1.73219e-11	-1.3886	1.80204e-09	-1.60711	7.19191e-15	-1.74589	8.22355e-25
BPChr11G06971	-6.81314	4.97166e-17	-4.42088	2.1398e-12	-4.78217	3.04322e-11	-2.0823	0.000722981
BPChr11G07003	-7.89118	6.49127e-08	-4.10437	1.01337e-05	-7.95084	8.67451e-08	-2.17411	0.00727845
BPChr11G07014	0.723137	8.3714e-06	0.689272	6.22258e-05	0.82242	0.000192423	1.42662	4.4083e-21
BPChr11G07023	5.32844	3.142e-81	5.56345	1.2062e-100	5.04658	1.76885e-83	5.3214	9.70644e-75
BPChr11G07032	2.79625	4.72953e-28	3.03856	9.0744e-32	1.9011	4.87843e-15	1.36465	7.34671e-13
BPChr11G07085	0.785704	9.16365e-07	0.803683	5.33189e-05	0.787885	0.00894501	1.08478	5.90106e-13
BPChr11G07094	2.32215	3.29462e-14	1.78732	2.30517e-10	1.10987	0.000877387	0.959415	0.00112728
BPChr11G07106	0.972203	3.57715e-06	1.07566	7.65417e-05	0.920619	0.00438797	1.11116	4.09198e-11
BPChr11G07107	2.68814	8.60162e-07	5.04762	4.17246e-28	4.25338	7.44869e-11	3.67397	1.2721e-18
BPChr11G07110	1.37102	0.00130937	1.98528	4.35878e-06	2.17528	1.43647e-08	2.23808	7.82233e-09
BPChr11G07115	3.14937	3.03189e-41	2.86425	3.05126e-37	1.75398	6.97617e-14	1.02598	1.32507e-09
BPChr11G07126	2.14975	1.40748e-06	3.00202	4.90075e-14	2.14619	6.9385e-07	2.73634	2.28198e-13
BPChr11G07135	-0.53082	0.00593648	-1.31735	8.25851e-14	-0.677764	0.00068047	-0.870009	1.85344e-08
BPChr11G07142	-1.15851	4.19995e-11	-1.30951	1.33814e-11	-1.48793	7.43639e-12	-1.67639	2.44899e-18
BPChr11G07200	-1.29738	7.18171e-17	-1.6828	6.82576e-24	-0.778031	5.14535e-05	-0.710133	2.81823e-06
BPChr11G07204	-1.02743	1.08648e-07	-0.882225	8.01806e-06	-0.697747	0.00217098	-0.848883	1.13182e-05
BPChr11G07235	-0.850326	2.18174e-06	-1.25314	1.35614e-10	-0.8196	9.42295e-05	-0.654043	0.000157398
BPChr11G07236	-0.706355	0.000431659	-2.13865	2.34829e-29	-1.8836	1.89148e-16	-1.81053	4.16578e-22
BPChr11G07247	1.05359	1.51433e-08	1.12703	1.36948e-07	0.737294	0.00183268	0.704245	0.000398799
BPChr11G07272	1.66809	2.66733e-13	1.05343	5.16264e-05	1.10335	0.000438009	0.962718	0.000531702
BPChr11G07313	1.9693	2.68779e-13	1.42589	0.00018548	1.06878	0.00359919	1.92433	1.37734e-08
BPChr11G07330	3.25221	1.01315e-13	3.95472	1.00596e-41	4.95993	7.03576e-78	5.28108	4.54592e-50
BPChr11G07341	-1.35042	0.00657646	-3.87027	2.10987e-13	-3.28634	1.5712e-07	-2.76014	1.02581e-09
BPChr11G07370	1.50958	6.08272e-05	3.00906	9.54638e-14	2.52774	6.47608e-15	2.13007	6.89218e-14
BPChr11G07382	2.90889	1.06105e-31	2.30065	2.78e-19	2.54625	8.10661e-20	3.07168	5.59551e-28
BPChr11G07396	2.35101	7.69329e-09	1.62764	0.000262958	1.4929	0.00376756	2.24583	7.61152e-06
BPChr11G07402	1.8221	1.00102e-14	2.21988	1.39536e-12	1.54885	1.56405e-06	1.1417	7.1029e-05
BPChr11G07413	4.25933	7.98789e-17	2.83627	0.000347568	2.87259	6.86898e-05	3.20665	2.52028e-07
BPChr11G07415	0.649169	0.00462848	2.02772	2.72022e-32	2.40567	5.9181e-18	3.13286	7.08215e-85
BPChr11G07417	2.31875	3.48562e-12	2.28763	9.63415e-12	3.26783	1.41484e-13	4.16156	7.41522e-48
BPChr11G07419	1.53304	1.9278e-23	0.726887	0.000151994	0.736698	0.0026489	0.630977	0.000183755
BPChr11G07432	4.45781	1.87017e-35	3.78024	6.646e-33	3.63173	2.69689e-25	3.58973	6.6089e-20
BPChr11G07441	-0.936771	1.39522e-07	-1.17515	0.00208746	-0.774811	0.000461226	-1.70479	2.45194e-14
BPChr11G07454	-0.766468	0.00553097	-1.79762	9.44619e-14	-1.33831	7.18457e-08	-1.75443	3.9502e-22
BPChr11G09194	2.2242	8.07953e-44	3.22413	1.8664e-59	2.17079	2.84335e-19	2.0524	1.46462e-38
BPChr11G09223	2.37001	3.29295e-50	3.1688	2.34824e-58	2.16394	2.17433e-23	1.97867	5.22616e-44
BPChr11G09244	-0.734183	8.49973e-06	-0.892899	6.79726e-07	-0.770805	0.000300317	-0.736274	1.66873e-05
BPChr11G09273	-0.799986	2.32327e-06	-1.35831	8.76981e-13	-1.48728	6.5544e-13	-2.17232	2.43972e-36
BPChr11G09275	1.84063	1.8624e-14	3.29238	9.52915e-28	2.4622	2.79778e-32	1.24329	1.42074e-07
BPChr11G09286	-0.608567	0.000286794	-0.850384	5.11599e-06	-0.632502	0.00644831	-0.620837	0.000370437
BPChr11G09298	1.41769	9.36172e-19	2.44721	1.1481e-44	1.53862	7.24601e-18	1.57692	9.19765e-13
BPChr11G09302	4.37733	7.67814e-06	5.02434	2.0781e-10	3.66899	0.00199701	3.73877	0.00928766
BPChr11G09337	-0.502791	0.00598099	-1.2643	2.10987e-13	-0.814318	1.81886e-05	-0.705799	1.33438e-06
BPChr11G09342	-0.769634	0.000910249	-0.917563	3.0211e-06	-0.75115	0.000407519	-0.784274	0.00531294
BPChr11G09773	-0.866366	1.01452e-05	-0.989246	2.2361e-07	-0.890347	4.82006e-05	-0.65587	0.0032537
BPChr11G09778	1.78494	7.68865e-33	1.08282	2.73712e-09	0.604929	0.00208964	0.656793	0.00010382
BPChr11G10066	2.48401	8.38534e-24	2.49541	4.62187e-34	1.98628	2.72552e-23	1.7543	8.51692e-16
BPChr11G10069	1.3407	4.9725e-11	1.84132	2.24916e-15	1.11531	3.29021e-06	1.40931	4.41232e-11
BPChr11G10116	6.61845	3.45883e-24	6.50465	1.54266e-31	4.19781	0.00200444	4.70627	7.00435e-08
BPChr11G10148	-0.624763	9.73058e-05	-0.895499	1.14215e-06	-0.988087	1.06713e-06	-0.893135	9.48828e-09
BPChr11G10158	8.71529	1.17099e-13	10.7218	1.0602e-18	8.9805	1.97531e-12	8.11029	1.90431e-10
BPChr11G10166	2.96718	2.52866e-22	3.7859	1.18869e-27	4.17927	1.47563e-24	4.44193	3.87014e-57
BPChr11G10167	-0.978934	0.000150944	-1.80754	8.36835e-10	-1.6191	4.10509e-09	-2.26987	3.19856e-20
BPChr11G10168	1.61887	1.94721e-08	1.86593	3.29448e-16	0.901897	0.000243984	1.23046	1.81423e-07
BPChr11G10226	-0.7059	0.000285444	-1.47187	1.34769e-12	-0.831638	0.000377544	-0.914634	2.39837e-06
BPChr11G10244	5.89392	1.00804e-31	6.07973	5.72179e-43	5.67599	2.16232e-30	5.63464	9.01771e-46
BPChr11G11768	3.5792	6.21655e-11	3.13617	3.43713e-09	3.68019	1.26362e-09	3.21373	1.52032e-09
BPChr11G11780	1.90522	3.92933e-12	1.71738	9.71169e-05	1.81414	4.2981e-09	2.1834	1.02136e-15
BPChr11G11792	-0.78767	0.000124674	-1.12015	1.80629e-08	-1.14295	1.28096e-05	-0.705969	0.000147067
BPChr11G11805	1.16732	4.2839e-05	1.46386	1.75304e-09	1.04854	0.000499352	1.4336	1.37827e-07
BPChr11G12205	0.875201	8.01892e-06	1.38446	2.78965e-13	0.814194	0.000296037	0.694134	0.00327116
BPChr11G12216	1.38485	4.96508e-19	1.63061	1.3659e-19	0.677154	0.00112503	0.456196	0.00721355
BPChr11G14014	-1.62072	1.83599e-12	-2.03663	1.84696e-15	-1.60667	3.89194e-08	-0.999656	0.000689632
BPChr11G14020	-1.16529	5.20994e-12	-1.08455	3.00561e-10	-1.23201	5.21637e-09	-1.00892	1.19855e-10
BPChr11G14033	1.51391	1.73125e-14	1.10114	8.52368e-06	0.827475	0.00128753	0.950558	4.89486e-05
BPChr11G14084	4.58381	1.73001e-54	4.21104	4.55673e-103	2.20651	2.58477e-09	1.85082	2.93137e-10
BPChr11G14085	2.22881	2.96698e-37	2.21076	4.16441e-32	1.77103	1.14436e-16	1.93598	1.49903e-26
BPChr11G14344	-1.39863	4.98252e-22	-1.27382	1.00222e-14	-0.793856	2.14078e-05	-0.587278	8.63017e-05
BPChr11G14345	-0.854849	0.000129713	-1.18756	9.78224e-08	-1.52845	5.46933e-13	-1.37663	6.06054e-10
BPChr11G14355	1.65691	4.55235e-19	1.5617	1.93833e-15	1.06119	1.06922e-05	1.14175	4.59197e-07
BPChr11G14388	-1.5328	1.82256e-20	-1.26404	6.13398e-12	-0.636697	0.00316174	0.829818	0.00125348
BPChr11G15552	2.40167	5.76272e-24	2.23775	2.76995e-22	2.17517	2.19272e-18	2.33492	4.75452e-23
BPChr11G15565	1.40885	9.70441e-14	1.37179	3.16112e-13	0.946266	8.40179e-06	0.856884	1.353e-06
BPChr11G15570	1.42428	4.68907e-16	1.48406	7.34213e-16	1.01076	1.21043e-06	0.931827	9.98384e-09
BPChr11G15588	6.84715	7.21378e-194	6.58043	5.54873e-96	6.00981	1.86874e-162	5.14072	2.34933e-87
BPChr11G15972	1.55597	4.71862e-12	1.00377	6.25605e-05	1.04146	0.0018809	1.14605	4.19486e-06
BPChr11G17592	0.609075	0.000212775	0.840245	0.000265082	0.964686	1.07272e-06	0.884328	7.48974e-09
BPChr11G17598	0.539004	0.00233981	1.03337	1.96888e-07	0.678557	0.000735475	0.523009	0.00206616
BPChr11G17603	2.36916	1.72025e-41	2.13996	4.83981e-21	1.66403	3.63193e-17	1.37883	3.37337e-11
BPChr11G17623	5.85764	6.71819e-121	5.02976	2.97389e-72	4.15606	1.03872e-57	4.70672	1.22331e-69
BPChr11G17643	1.5358	5.06782e-08	1.80459	2.96254e-11	1.05407	0.00409491	0.926831	0.00319034
BPChr11G17657	5.97017	3.93768e-133	4.93449	1.02056e-74	4.13373	7.30534e-65	4.54986	1.86324e-77
BPChr11G17677	1.99315	0.00426693	2.66344	3.99319e-05	2.81933	2.92184e-05	3.22756	3.72216e-06
BPChr11G17696	0.812838	7.19084e-07	0.784112	5.64425e-05	0.663802	0.00051365	0.548421	0.00121822
BPChr11G17722	-1.10802	0.00286758	-1.01115	0.000990917	-1.16616	0.000580889	-1.16961	0.000551197
BPChr11G17758	1.71028	2.83157e-22	0.904103	2.1206e-05	1.05897	4.39545e-05	1.10794	4.11099e-07
BPChr11G17796	1.61568	1.01645e-20	1.58668	1.00549e-17	1.55932	3.80008e-10	2.33421	6.39725e-43
BPChr11G17820	2.92192	3.53166e-14	2.77437	3.05609e-15	2.57224	6.47135e-12	2.59344	2.73315e-13
BPChr11G17829	1.1395	7.34169e-06	1.30201	3.22677e-08	1.25768	4.32727e-06	1.54463	7.86157e-11
BPChr11G17833	-0.63906	2.80875e-05	-0.953487	8.29429e-08	-0.617563	0.0015457	-0.489789	0.00132934
BPChr11G17845	0.656761	0.00428717	0.730606	0.00120649	0.802315	0.000519495	1.10027	2.92135e-10
BPChr11G17863	1.25364	2.85815e-11	1.19498	1.60708e-11	0.977288	1.88568e-07	1.48499	1.09332e-15
BPChr11G17875	2.06595	7.57723e-10	3.14723	3.73262e-28	2.21997	8.9894e-06	1.95212	0.000333307
BPChr11G17880	0.592802	0.00147647	0.758003	0.000130974	0.658243	0.00442306	0.725198	3.32804e-05
BPChr11G18382	3.1445	3.94804e-66	2.8573	1.74876e-32	2.43603	5.54791e-17	2.86046	2.54574e-48
BPChr11G18386	-1.07244	2.91428e-08	-1.92588	9.88293e-12	-1.8752	2.21596e-18	-1.93189	2.22932e-23
BPChr11G18387	3.68627	3.34782e-54	2.82672	1.9609e-21	2.56099	5.52124e-08	2.76451	1.59207e-26
BPChr11G18402	2.8898	2.73504e-57	2.83317	1.8432e-25	2.25598	1.32776e-16	2.67202	1.07119e-41
BPChr11G18431	2.60096	4.38197e-40	1.73639	9.66639e-13	1.74384	2.34947e-06	2.58782	5.78956e-29
BPChr11G18433	2.18119	3.2213e-09	2.25893	2.61056e-06	4.10884	3.07081e-25	3.81301	8.29633e-38
BPChr11G18437	0.694723	0.00231207	1.81056	5.10492e-22	1.07608	4.44562e-05	1.02452	9.48595e-09
BPChr11G18456	-0.587259	0.00127964	-1.08087	7.57009e-08	-0.70941	0.00192345	-1.20625	1.14435e-12
BPChr11G18671	-3.23439	5.06975e-07	-5.04186	1.31595e-15	-3.71072	1.57023e-08	-2.6904	9.55984e-05
BPChr11G18687	-1.24146	3.93923e-14	-1.61535	6.31078e-19	-0.722736	0.00246546	-0.681352	7.88968e-05
BPChr11G18697	-0.813041	5.84103e-07	-1.00602	1.40988e-08	-1.64335	2.57292e-12	-1.27311	2.25525e-17
BPChr11G18703	1.84857	8.95411e-09	1.10599	0.00127061	1.34034	0.000452346	1.43298	1.46983e-06
BPChr11G18719	0.727639	0.000184418	1.71732	1.15403e-16	1.36215	1.25113e-11	1.49364	4.6751e-23
BPChr11G18728	-0.829017	4.80224e-06	-1.27284	2.40925e-13	-0.728725	0.00501138	-0.799011	7.82446e-07
BPChr11G18731	-0.56045	0.00100889	-1.61807	1.5733e-17	-1.68711	1.60895e-14	-1.56481	9.54352e-22
BPChr11G18748	-9.33733	1.68562e-13	-9.38111	6.10699e-14	-9.39741	4.04914e-13	-3.49443	1.15865e-06
BPChr11G18769	0.455425	0.00830985	1.04069	2.0396e-06	0.75932	0.00118747	0.682289	6.34538e-05
BPChr11G18784	-0.581231	0.00108855	-0.931947	1.1111e-07	-0.919959	5.04009e-06	-1.15277	6.18491e-15
BPChr11G18802	-0.543264	0.00438768	-1.46713	7.47003e-15	-0.875724	1.27445e-05	-1.03458	3.04041e-10
BPChr11G19168	4.69041	9.81129e-41	4.00473	1.40191e-24	3.38347	6.67064e-19	3.76901	5.22928e-24
BPChr11G20452	-1.9418	3.99145e-08	-2.68682	1.71667e-11	-1.4383	0.000398945	-1.84118	4.72655e-06
BPChr11G20460	6.71232	3.28077e-55	5.68614	5.58646e-44	4.46475	2.90445e-18	4.2988	3.51853e-18
BPChr11G20474	2.25362	3.30364e-18	2.40995	2.6541e-20	1.10975	0.00101124	0.972234	0.00246268
BPChr11G20494	2.63586	4.8635e-23	2.79521	3.99958e-28	1.24235	1.34244e-05	1.1857	7.0387e-06
BPChr11G20498	2.47789	5.91962e-26	2.62447	2.96257e-33	1.04879	3.23943e-07	1.03393	5.65632e-09
BPChr11G26152	-2.34858	5.08651e-05	-3.36721	4.53861e-09	-1.89213	0.000343353	-1.34134	0.00409153
BPChr11G26160	-0.7469	4.93985e-05	-1.42872	5.66539e-17	-0.744749	0.000351185	-0.73293	6.17302e-05
BPChr11G26266	0.544157	0.00254038	0.6222	0.00214735	1.13366	1.14832e-07	1.3061	9.05616e-15
BPChr11G26271	-1.3861	2.14051e-16	-1.52981	1.75356e-17	-0.815982	0.000261976	-0.632485	7.41161e-05
BPChr11G26281	-3.67895	1.18352e-34	-4.13369	6.23723e-37	-0.887378	0.000388647	-2.55712	1.2038e-26
BPChr11G26283	1.60264	1.60923e-18	2.22324	4.82456e-34	2.3524	3.99168e-30	2.1451	4.32594e-31
BPChr11G26298	0.860393	0.00192355	1.03109	7.95796e-06	0.874749	5.69563e-06	1.42438	4.96724e-16
BPChr11G26302	0.702849	3.17751e-05	1.35805	7.33332e-15	0.751077	0.00368154	0.838758	3.03337e-07
BPChr11G26315	1.09983	0.000623208	1.27213	1.89126e-05	1.30284	4.17059e-09	1.64508	5.34268e-16
BPChr11G26343	-0.906852	5.44192e-09	-1.09604	1.00497e-10	-0.976987	6.69562e-07	-0.81786	2.12378e-08
BPChr11G26350	-0.522971	0.00628218	-0.995583	5.76148e-08	-0.564265	0.00995601	-0.544648	0.00286997
BPChr11G26354	0.712947	0.00174449	0.847823	0.00230389	0.74918	0.00122294	1.09385	2.07577e-09
BPChr11G26360	3.66597	1.96901e-39	2.77494	8.33811e-08	2.94751	7.36193e-17	1.39993	0.000780777
BPChr11G26370	-0.533248	0.00627895	-0.533438	0.00603457	-0.652043	0.00480837	-0.520982	0.00880735
BPChr11G26377	1.76563	5.93057e-14	2.4926	3.62792e-44	1.9132	1.76785e-18	1.67587	2.66714e-15
BPChr11G26867	2.62838	0.000826269	3.46259	3.78514e-07	3.16309	8.5751e-06	4.19717	2.6793e-10
BPChr11G26868	-0.608374	0.000221121	-0.680757	0.000215057	-0.742888	0.00040747	-0.98756	3.19974e-08
BPChr11G26878	-0.968979	0.000831283	-1.32802	1.4938e-07	-0.865894	0.00935011	-1.27379	1.72392e-08
BPChr11G26882	1.56874	1.5472e-15	1.71515	3.23517e-11	1.42595	6.57492e-13	1.32447	3.99039e-18
BPChr11G26898	1.44167	2.42993e-17	1.6205	2.18108e-12	1.06722	1.77365e-07	1.07471	1.23315e-06
BPChr11G26907	1.18093	3.0608e-06	1.27628	3.45548e-11	1.05211	1.60124e-05	0.614203	0.00761117
BPChr11G26910	-0.668562	5.9789e-05	-1.30028	2.85235e-12	-0.688141	0.000602099	-1.10904	3.66172e-12
BPChr11G26969	-0.937486	1.64216e-09	-1.51793	4.15824e-17	-1.56339	2.7577e-12	-1.85014	6.2882e-40
BPChr11G26972	-0.547229	0.000839045	-0.892063	1.53635e-07	-0.956711	3.74617e-06	-1.22831	6.50625e-18
BPChr11G28594	1.86487	0.000218293	3.92416	8.1482e-23	2.6496	1.44252e-07	2.05868	0.000220951
BPChr11G28605	2.12427	2.7058e-24	2.12441	4.50879e-22	1.68125	1.93326e-12	2.24906	1.0044e-23
BPChr11G28607	2.30659	6.94722e-24	2.37853	1.5401e-18	1.87766	1.49955e-10	2.37206	1.27943e-18
BPChr11G28619	-0.90829	0.000134351	-1.95839	3.70577e-14	-1.33231	3.02705e-05	-1.74842	2.46637e-11
BPChr11G28636	4.16899	7.26331e-28	5.11773	1.19783e-50	3.41789	3.60398e-22	1.97613	5.06035e-08
BPChr11G28651	5.07332	2.31023e-52	5.71215	2.1537e-78	4.15881	2.19169e-38	2.54509	6.92698e-13
BPChr11G28675	2.31874	1.44279e-16	2.94614	1.15379e-38	2.28299	4.46716e-12	1.49999	4.24196e-07
BPChr11G28714	-1.4507	4.97365e-19	-1.49246	5.7448e-19	-0.939321	3.40155e-07	-1.24428	7.53477e-17
BPChr11G28724	-0.670756	2.14754e-05	-1.11351	2.62167e-10	-0.676583	0.00244045	-0.73882	1.55518e-06
BPChr11G28756	3.99541	4.50296e-51	3.56767	3.3279e-17	2.81671	3.97135e-16	1.58651	0.00103825
BPChr11G28776	0.768729	8.94387e-07	0.951026	2.03272e-06	0.743559	6.36631e-05	0.767033	1.09758e-06
BPChr11G28778	1.54732	2.83151e-11	1.11632	2.21108e-07	1.37354	8.31844e-08	1.78416	4.2235e-21
BPChr11G28789	-0.953126	4.13258e-08	-1.13135	4.43587e-10	-1.15589	9.64991e-06	-1.22382	2.99406e-14
BPChr12G02800	2.28771	0.00650488	2.98088	3.70446e-06	2.64515	0.000612359	3.60243	2.0288e-09
BPChr12G02812	1.36675	0.000145506	1.89735	1.27204e-10	1.37322	1.96924e-05	1.81494	5.81207e-15
BPChr12G02839	1.12907	0.000127535	1.63049	2.45408e-09	1.2271	3.35723e-06	1.6607	1.6084e-11
BPChr12G02843	-0.661575	5.04075e-05	-1.12409	5.9324e-10	-1.06236	9.99179e-08	-1.13873	1.72179e-11
BPChr12G05170	-0.604028	0.000170731	-0.748209	2.38109e-05	-0.782844	9.39169e-05	-0.765478	3.5769e-06
BPChr12G05172	0.917457	3.05046e-09	1.44857	9.21193e-18	0.671945	0.000824765	0.647155	4.81444e-05
BPChr12G06042	2.04371	2.10048e-27	2.61597	2.931e-29	2.05363	1.6693e-21	2.24471	2.13294e-34
BPChr12G06046	5.24801	8.39365e-41	5.1583	4.10237e-49	2.80653	6.82418e-23	2.24017	4.11592e-14
BPChr12G06056	3.16663	6.27541e-19	1.87945	6.51126e-05	1.86931	0.000147554	1.63325	0.000436542
BPChr12G06087	0.732025	5.19124e-06	1.41562	8.29572e-17	0.855542	3.01523e-05	0.815651	1.46773e-06
BPChr12G06094	2.05078	2.65545e-19	1.5244	4.55689e-07	1.21398	0.000178803	1.66355	1.25666e-07
BPChr12G06137	-0.849152	4.67331e-05	-1.43818	7.0275e-17	-1.03726	7.79428e-08	-1.20721	1.22206e-16
BPChr12G08237	3.8092	8.72743e-31	4.65132	7.86824e-75	3.67532	2.75599e-57	4.18686	3.43994e-105
BPChr12G08257	1.44178	0.00167333	2.73192	5.48491e-11	2.57871	1.01758e-13	2.75972	2.35199e-14
BPChr12G08270	1.70746	3.97865e-22	1.8597	6.22928e-19	1.51043	1.60363e-08	2.28296	2.27215e-48
BPChr12G08280	0.482061	0.00370579	1.00824	8.78747e-09	0.802323	1.41321e-05	0.507815	0.00247075
BPChr12G08295	1.55737	4.28033e-22	1.56799	3.98791e-14	1.06825	2.54847e-08	0.505561	0.0060015
BPChr12G08301	1.32742	4.63492e-10	1.10482	2.1753e-06	1.45911	3.66906e-08	1.5428	4.43633e-15
BPChr12G08343	-1.14924	3.97069e-10	-1.62046	2.0418e-14	-0.771707	0.00075067	-1.34032	1.29828e-15
BPChr12G08357	-1.2365	3.80381e-16	-1.44626	4.16446e-12	-0.740931	0.00169785	-1.00168	1.71836e-11
BPChr12G08374	2.00988	1.4411e-17	1.09718	4.6258e-05	0.89047	0.00652407	0.833721	0.00485707
BPChr12G08402	-0.750715	2.30425e-05	-1.45541	1.51962e-18	-1.49908	7.34799e-16	-1.44683	4.62886e-19
BPChr12G08418	3.3339	3.69451e-15	4.28697	4.06712e-12	3.52931	1.14101e-21	3.48226	9.63026e-19
BPChr12G11362	-0.498522	0.00771619	-0.606387	0.00136053	-0.681624	0.00220482	-0.826338	9.62269e-07
BPChr12G11399	2.69583	1.45852e-07	3.33497	9.87081e-19	2.24941	6.73331e-09	2.10576	6.31194e-08
BPChr12G11402	1.48792	2.66358e-10	1.48762	1.0879e-10	1.96685	3.41475e-12	2.3247	8.71535e-21
BPChr12G11405	3.43232	7.5912e-28	3.88871	1.56524e-70	2.86917	7.56527e-32	2.65574	1.73973e-23
BPChr12G11420	-0.609033	0.000529629	-1.47948	3.24504e-16	-1.91084	4.65046e-25	-1.80249	1.80453e-32
BPChr12G11428	2.19117	6.70701e-44	2.03031	4.70237e-28	1.21903	3.9096e-08	1.81973	2.89761e-27
BPChr12G11437	-0.577438	0.000825463	-0.765643	3.51361e-05	-0.615303	0.00736715	-0.935844	1.98736e-07
BPChr12G11439	-2.30179	1.85476e-24	-1.69069	1.92671e-13	-1.2761	1.67564e-07	-0.740737	0.00146091
BPChr12G11443	2.6585	8.651e-33	3.25797	1.00612e-61	1.73362	1.02442e-12	1.22202	1.65139e-07
BPChr12G11448	1.76453	5.4494e-29	1.60123	2.2987e-20	1.32713	4.69552e-12	1.67816	9.35643e-25
BPChr12G11459	2.54836	2.7258e-53	1.80361	8.7643e-18	0.784439	0.00627217	1.02631	7.73734e-07
BPChr12G11461	2.86494	3.46424e-17	3.06107	2.26613e-22	2.09441	6.02741e-08	1.98526	7.45845e-07
BPChr12G11476	-1.67446	2.89849e-19	-1.88233	1.63497e-24	-0.691424	0.00166107	-0.682987	8.90663e-05
BPChr12G11477	2.43322	1.10191e-32	2.44125	3.63097e-18	1.62218	1.05183e-14	1.47024	2.27785e-13
BPChr12G11484	1.73169	3.15074e-27	1.36112	4.54844e-13	0.756028	0.00228321	0.743526	0.000123973
BPChr12G11486	4.07362	1.9526e-20	3.74254	1.34324e-22	4.23648	1.0903e-22	3.78974	1.3867e-20
BPChr12G11502	-0.523148	0.00402222	-0.997682	1.53409e-05	-1.17904	7.53281e-07	-1.61133	1.68647e-23
BPChr12G11521	-0.869964	1.06221e-08	-1.32119	4.12684e-13	-0.865881	2.75909e-06	-0.926672	2.7384e-09
BPChr12G11522	-0.869852	1.53551e-08	-1.22659	1.66362e-12	-0.655368	0.00170847	-0.642912	0.000100652
BPChr12G11539	0.984382	1.03974e-08	1.0791	9.00673e-09	0.909755	2.47704e-06	0.50844	0.00483282
BPChr12G11549	3.80209	1.28212e-24	2.98198	4.12989e-13	3.97686	2.75363e-11	2.84408	4.95831e-16
BPChr12G13396	4.00228	1.01592e-16	3.69342	7.97446e-21	2.5633	2.13776e-06	2.20867	0.00138294
BPChr12G13402	4.08523	7.01519e-21	3.47661	1.10686e-42	2.81837	2.19913e-26	2.5723	5.9026e-16
BPChr12G21491	3.34455	1.83113e-55	2.60182	6.6318e-27	1.67572	6.69922e-08	1.98727	4.24281e-14
BPChr12G21493	-1.26663	8.27588e-05	-1.93393	3.39023e-11	-1.32632	0.000188923	-1.0566	0.0015438
BPChr12G21507	-1.63619	1.51563e-11	-2.55169	3.40614e-25	-1.4407	2.86398e-06	-1.6387	6.7729e-19
BPChr12G21514	1.5226	0.000170731	1.77458	6.63039e-07	1.4957	0.000439654	1.59844	3.40451e-05
BPChr12G21524	-1.24865	0.000576496	-1.64033	4.28138e-07	-1.07664	0.00520196	-1.02026	0.00236775
BPChr12G21525	0.970333	0.000427008	1.28075	3.50545e-07	0.951734	0.0030063	1.05632	0.000100701
BPChr12G22261	0.775024	1.87911e-05	0.972922	9.82836e-09	0.54371	0.00699766	0.521267	0.00127733
BPChr12G22273	-0.653763	0.00130886	-0.659615	0.000900936	-0.913961	0.000118159	-0.892424	2.86542e-06
BPChr12G22284	0.99614	0.000174865	1.1552	1.19389e-05	1.28154	2.25291e-05	1.20533	5.23992e-06
BPChr12G22287	2.82729	8.18379e-11	2.86887	5.7111e-12	2.83865	9.41015e-09	2.56018	7.705e-09
BPChr12G22296	1.67568	1.12803e-17	0.802214	0.00344448	0.972493	0.00482502	1.20231	4.35785e-10
BPChr12G22302	2.31683	5.46584e-10	1.51512	0.000277898	1.58069	0.00177173	2.08582	4.98251e-08
BPChr12G22362	-0.623205	0.000202634	-0.719611	8.92104e-05	-0.665098	0.00649784	-0.81074	7.42952e-07
BPChr12G22371	-0.490294	0.00589209	-1.02149	6.74809e-09	-0.964197	7.029e-07	-0.992595	9.0298e-11
BPChr12G23082	3.6967	5.67501e-67	2.04443	1.09683e-25	1.91072	4.45604e-09	2.66393	9.23821e-46
BPChr12G24073	3.29128	2.57518e-29	2.24981	1.40986e-10	2.25523	9.51199e-07	2.70387	7.06135e-14
BPChr12G24087	2.51581	0.000429644	2.03034	0.00146327	3.12296	3.06161e-05	2.92618	2.50233e-06
BPChr12G24088	1.83972	4.15605e-15	2.77367	1.13437e-30	2.34213	2.08454e-24	2.22762	2.60951e-23
BPChr12G24092	1.11181	0.000898896	2.20656	1.41411e-16	1.96263	6.50354e-10	1.80312	1.61317e-06
BPChr12G24106	2.20454	4.81551e-23	1.14928	2.70329e-06	0.968823	0.000640794	1.50734	3.503e-09
BPChr12G24115	3.27876	3.54369e-50	2.61738	3.09193e-32	2.45891	4.70633e-12	3.07332	2.33404e-46
BPChr12G24339	-2.56725	0.000398701	-3.75431	3.06786e-08	-2.25206	0.000156885	-2.80037	3.15837e-06
BPChr12G25140	1.61879	4.36447e-18	1.44757	7.94222e-12	1.47209	3.90805e-07	1.05268	4.04809e-07
BPChr12G25167	-0.710185	2.91734e-06	-1.62083	2.16852e-17	-0.777093	4.5618e-05	-0.854987	5.14173e-09
BPChr12G25183	2.5815	1.7542e-22	2.27128	5.41286e-23	2.06827	4.16106e-17	1.48503	3.22881e-07
BPChr12G25370	5.21983	8.26267e-05	4.45678	6.55002e-09	4.5833	5.28484e-07	3.90302	0.000218922
BPChr12G25373	2.71422	1.24272e-11	2.03797	3.81815e-08	2.43044	1.21695e-06	1.20136	0.0048493
BPChr12G25380	0.906161	0.000816245	1.02972	0.0003116	1.27437	4.87447e-05	2.33694	9.63282e-25
BPChr12G25390	0.565377	0.00270511	0.908887	1.97569e-06	0.7646	0.000540307	0.555353	0.00764124
BPChr12G25790	1.47486	2.22476e-10	0.770462	0.0022472	0.794781	0.0086008	1.10399	1.90556e-06
BPChr12G25803	-0.577357	0.00376525	-0.699114	0.00111822	-0.769217	0.000912695	-0.768685	5.58584e-06
BPChr12G25820	3.63335	5.0314e-19	2.71127	8.50856e-08	1.7235	0.000224203	2.95591	1.28842e-13
BPChr12G25864	2.69457	3.48202e-40	1.34732	2.19113e-06	0.9782	0.00224024	2.21706	1.12168e-12
BPChr12G25866	-2.91111	0.000318801	-3.74761	1.38676e-06	-1.91247	0.00695782	-2.77354	0.00049248
BPChr12G25888	-1.14486	5.47951e-11	-1.81034	1.29165e-23	-1.09436	1.51893e-08	-1.17702	9.50178e-14
BPChr12G25895	3.94584	2.1376e-47	2.23966	1.02324e-11	2.45244	8.78437e-09	2.91119	7.13321e-17
BPChr12G25899	0.821344	0.000335685	0.878794	1.70799e-06	0.755599	0.000199882	1.09096	1.56042e-10
BPChr12G25901	0.694345	0.000119985	0.943695	6.07536e-06	0.665477	0.00524686	1.56301	5.69362e-17
BPChr12G25914	1.86406	3.97909e-29	2.50513	2.14004e-38	2.49203	7.79986e-37	2.68749	4.91536e-41
BPChr12G26819	0.808595	3.68573e-06	0.645748	0.000306046	0.675398	0.000863644	0.721867	0.0010379
BPChr12G26821	2.09977	4.0737e-12	1.28628	7.23349e-08	1.30331	0.00310744	1.38117	6.4702e-06
BPChr12G26850	-0.628728	0.000144247	-0.79464	2.29117e-05	-0.858932	6.4656e-05	-0.892924	2.38411e-08
BPChr12G28075	0.523161	0.00435529	1.326	4.23665e-08	1.11436	8.69393e-10	0.538116	0.00118748
BPChr12G28092	3.30789	1.13861e-36	2.2708	6.34413e-16	1.60741	1.50944e-05	1.18517	0.000801981
BPChr12G28115	-1.07282	5.62473e-09	-2.47853	4.84679e-11	-0.89207	0.0095332	-1.50808	0.000992808
BPChr12G28133	-0.575803	0.00149409	-0.855778	3.68276e-06	-1.00322	4.23441e-07	-1.23295	2.51141e-12
BPChr12G28141	1.09014	2.03965e-10	0.836966	0.000183094	0.866184	0.00020297	1.06369	2.86285e-12
BPChr12G28167	-1.32211	1.07541e-17	-1.33139	1.69418e-14	-0.868281	6.21053e-06	-1.16238	1.42524e-12
BPChr12G29119	-0.518143	0.00215889	-0.75438	0.000200266	-1.07997	4.40575e-07	-0.730332	2.54507e-07
BPChr12G29137	1.42119	2.19265e-05	2.39706	1.3207e-33	1.50972	3.72982e-14	1.52455	2.68044e-16
BPChr12G29158	2.22695	2.8983e-19	2.02379	1.9142e-13	2.35519	3.07913e-15	3.12215	2.1143e-57
BPChr12G29248	3.28938	1.17257e-34	1.94108	1.16731e-09	1.21878	0.00234235	1.10643	0.00434597
BPChr12G29253	1.20734	2.48877e-13	1.61099	5.46127e-18	1.13721	2.92703e-05	1.56979	1.58499e-22
BPChr12G31834	3.36746	3.79116e-07	4.42819	3.18993e-16	2.46647	0.00299371	2.72383	5.69783e-05
BPChr12G31840	1.63325	3.78364e-14	2.52826	4.49231e-27	1.99496	8.95993e-24	1.77457	1.34687e-19
BPChr12G31847	-0.520644	0.00169471	-0.637016	0.000345502	-0.687854	0.00120396	-0.429198	0.00894429
BPChr13G00695	-0.855429	0.00133269	-1.20523	4.36217e-07	-0.915972	0.00172213	-1.35867	3.19044e-11
BPChr13G00697	-0.67096	0.000149183	-0.890057	3.2274e-06	-0.985272	6.09766e-06	-0.857249	3.00947e-07
BPChr13G00829	-2.74818	4.56081e-67	-2.39897	1.14681e-43	-1.12899	2.26511e-07	-0.636011	3.86911e-05
BPChr13G00840	1.83703	5.43945e-15	3.4572	4.00385e-33	2.91323	8.93195e-35	2.17792	3.35248e-05
BPChr13G00846	0.512214	0.00197725	0.897819	2.13039e-07	0.700868	0.00261874	0.979601	1.39325e-11
BPChr13G00847	-1.07196	7.36762e-08	-1.51144	6.28843e-17	-1.37188	5.16366e-12	-1.85614	6.70632e-27
BPChr13G00868	1.30121	1.18822e-07	1.15327	3.03996e-05	1.72934	1.17773e-12	2.11962	4.51436e-27
BPChr13G00877	3.90906	4.41879e-11	2.83236	0.00105621	2.77314	3.34258e-05	1.89523	0.00929485
BPChr13G00909	-0.604338	0.00013625	-0.732492	7.35454e-05	-0.882332	5.78232e-05	-0.821258	4.33609e-07
BPChr13G00915	2.51665	9.45953e-26	1.67671	3.90596e-14	1.31211	9.6261e-07	1.26252	4.84959e-07
BPChr13G00920	6.82729	9.53348e-30	8.60176	7.5249e-44	5.94677	4.49654e-27	5.52903	9.81741e-12
BPChr13G00939	2.69392	5.942e-37	2.95744	3.55975e-38	2.59833	2.87784e-08	1.68326	5.25226e-17
BPChr13G00960	-0.844597	7.29445e-06	-1.37247	5.7423e-11	-0.743616	0.00267935	-1.02932	5.4627e-07
BPChr13G02538	8.71736	3.8694e-09	6.21766	0.000693942	7.71791	5.72202e-09	8.29847	2.83317e-13
BPChr13G02545	9.0821	2.10933e-11	5.83748	0.000475258	7.03812	7.14257e-05	7.82928	4.22148e-12
BPChr13G02557	8.68317	3.91439e-11	6.17593	0.000732235	7.98466	1.63063e-08	7.96054	6.95839e-11
BPChr13G02572	5.93471	3.7478e-13	3.25162	5.36033e-07	4.60796	1.78784e-07	5.20721	4.46722e-18
BPChr13G02583	0.503799	0.00803134	1.52519	1.65461e-16	1.43813	2.43234e-12	1.20581	6.10896e-11
BPChr13G02587	1.47307	2.94047e-20	1.17001	4.58873e-10	1.10631	1.21621e-05	1.09992	5.50702e-10
BPChr13G03823	1.01533	0.00207199	1.21435	3.95592e-05	1.08818	0.00279145	1.26978	6.53283e-05
BPChr13G03841	0.768072	0.00138994	1.33384	3.19371e-07	1.18563	2.28821e-07	1.08963	1.42133e-11
BPChr13G04443	-0.620911	0.000141796	-0.807616	5.13666e-06	-1.14461	9.85815e-09	-1.24091	3.13424e-17
BPChr13G04455	-0.709448	0.00088588	-0.874708	7.35089e-05	-0.855617	0.00114098	-1.17309	4.44184e-08
BPChr13G04463	1.64543	1.44672e-24	0.691061	0.000257043	0.564646	0.00769182	0.605217	0.00054433
BPChr13G07691	-6.42298	9.4865e-22	-4.63178	5.29657e-11	-5.56599	7.77197e-18	-2.00332	0.00128972
BPChr13G07696	1.23876	7.16589e-11	1.15351	2.03093e-08	1.10053	3.22932e-07	1.00873	2.46959e-08
BPChr13G07697	-0.857029	4.69124e-09	-1.17479	7.72016e-13	-0.771777	8.40134e-05	-0.866822	9.37144e-10
BPChr13G07703	0.567428	0.000376948	1.12322	1.32821e-10	0.759422	4.82006e-05	0.808794	6.70402e-08
BPChr13G07716	-2.29586	6.22556e-06	-2.32103	2.97843e-05	-2.55407	6.10333e-05	-1.87635	0.0015621
BPChr13G08946	0.787529	3.21887e-05	0.572749	0.00712311	1.13132	5.37929e-08	1.0181	1.01595e-08
BPChr13G08978	-0.472924	0.00696351	-0.596625	0.00441028	-1.065	3.81256e-05	-0.884028	3.38761e-08
BPChr13G09052	1.96619	1.61291e-22	1.25879	4.85028e-08	1.01754	0.000181961	0.808478	0.00302073
BPChr13G10264	-1.37256	0.0092951	-3.27597	1.69279e-09	-2.22793	4.41227e-05	-2.93751	5.20045e-08
BPChr13G10268	2.54153	2.57059e-11	2.47355	3.69722e-10	2.33368	2.27914e-08	1.87289	4.05239e-06
BPChr13G10280	2.89858	7.52085e-11	2.45472	2.74718e-07	2.20272	1.40099e-05	1.90285	0.000232602
BPChr13G10326	-1.17915	8.13979e-05	-1.03826	9.00709e-06	-1.34238	0.000462175	-1.52463	2.19354e-09
BPChr13G10361	-2.53816	5.27196e-30	-2.81103	1.73951e-32	-1.86897	4.47029e-18	-2.08962	3.88028e-37
BPChr13G10393	-1.06968	3.64093e-10	-1.23836	8.21723e-12	-0.689539	0.000325318	-0.472662	0.00341256
BPChr13G10400	1.34445	6.45346e-12	1.09122	5.08674e-10	0.813186	0.000133561	0.873587	7.1967e-08
BPChr13G12364	1.80974	2.04236e-31	1.2388	2.27107e-11	0.669722	0.00186885	0.967977	1.2128e-08
BPChr13G16621	2.26523	4.8959e-14	3.22907	5.41992e-37	1.90807	2.32156e-05	1.90501	6.03901e-08
BPChr13G17227	-0.681465	1.09561e-05	-0.961676	1.22616e-07	-0.758374	0.00124586	-0.575225	8.44284e-05
BPChr13G17240	-3.93582	4.46806e-38	-1.27588	1.31672e-08	1.32151	0.000644253	1.90184	2.39403e-23
BPChr13G17245	-0.840936	2.26609e-07	-1.31391	8.62268e-14	-0.85517	7.77999e-06	-1.03764	3.37399e-11
BPChr13G20240	2.79091	4.9359e-07	2.90643	3.62998e-09	2.33065	0.000598988	1.85829	0.00960226
BPChr13G20243	3.50767	4.51563e-16	2.96983	4.59251e-10	2.31909	8.5982e-05	1.94442	0.00119969
BPChr13G21177	-1.56999	1.9987e-15	-1.33608	0.000117514	-1.61886	1.76271e-12	-2.01367	1.62291e-17
BPChr13G21224	-1.37189	2.54298e-20	-1.06567	1.27861e-10	-0.737597	0.000141497	-1.19472	3.38633e-18
BPChr13G21322	1.43508	0.000789528	1.30709	0.00460533	1.96578	2.01493e-06	2.12366	4.4046e-07
BPChr13G21335	3.0945	6.63372e-21	1.89696	1.10983e-06	2.82135	1.14401e-09	2.69434	3.40492e-10
BPChr13G21353	3.09183	1.8244e-28	2.14122	1.81762e-08	2.07329	1.609e-05	1.69099	3.61755e-05
BPChr13G21385	-0.573338	0.00845166	-0.942485	1.4134e-06	-0.825662	0.000158066	-0.72666	8.14524e-05
BPChr13G21917	2.55708	4.52568e-48	3.29447	5.65071e-61	2.65218	9.43335e-44	1.9157	2.07336e-15
BPChr13G21921	2.22225	5.78178e-23	2.61015	1.88174e-18	1.90662	1.26025e-18	1.74687	1.57876e-17
BPChr13G21928	2.60438	1.73856e-09	2.77502	1.71166e-12	2.10106	4.69407e-09	1.36679	0.00117394
BPChr13G21932	2.65264	1.37437e-53	3.19695	3.13936e-52	2.47106	4.90936e-41	1.5451	1.55746e-10
BPChr13G21933	3.47618	3.04768e-76	3.70866	2.73972e-64	2.95258	9.49126e-62	2.43631	1.73195e-26
BPChr13G21939	2.00248	3.67648e-18	2.34324	8.62196e-14	1.59523	4.95139e-11	1.54221	3.44213e-14
BPChr13G22737	-1.07148	6.09469e-06	-2.52563	9.17172e-16	-2.37394	1.66463e-14	-2.40377	1.69357e-20
BPChr13G23047	1.80572	3.12636e-08	2.23578	4.72376e-10	1.51008	8.7068e-05	1.41296	1.01651e-06
BPChr13G24575	6.66064	1.57573e-29	6.43796	1.1989e-23	5.924	3.90952e-24	5.53799	2.67612e-22
BPChr13G24620	3.56258	3.62183e-26	2.95301	1.31432e-15	2.0858	7.76739e-16	2.67777	2.70761e-25
BPChr13G24635	3.72346	5.47075e-26	3.00818	9.33635e-10	2.74549	3.28373e-08	2.82998	8.5199e-11
BPChr13G24662	5.12624	6.55847e-13	6.62732	1.89851e-39	4.49022	1.42532e-10	4.6371	3.68479e-06
BPChr13G24680	9.47182	2.08268e-17	11.2299	4.53143e-62	9.21908	2.44397e-22	8.69012	1.34276e-12
BPChr13G24685	3.5246	2.03064e-26	2.77411	9.95964e-17	2.387	3.24294e-08	2.58509	8.50177e-15
BPChr14G01123	1.42412	1.8624e-14	2.15348	1.21654e-24	3.04849	2.4337e-35	3.6864	1.1609e-67
BPChr14G01136	0.942183	5.60841e-10	1.28181	2.93092e-13	1.58973	2.93075e-13	1.85606	4.27779e-35
BPChr14G01851	2.69471	1.9166e-06	2.58869	1.59819e-10	2.1221	6.21514e-07	2.64435	2.47561e-08
BPChr14G01862	4.39205	9.47455e-62	4.3825	3.48043e-47	3.89281	8.81722e-48	2.67124	5.4692e-19
BPChr14G01894	5.18728	8.92283e-40	5.12619	5.16124e-50	4.30688	8.58191e-28	3.37518	4.44678e-15
BPChr14G01907	4.86928	8.31348e-08	4.45704	4.23024e-07	4.98574	3.98547e-08	4.30335	3.34083e-06
BPChr14G01936	4.09082	3.58141e-75	2.83394	7.58794e-50	3.56839	5.5833e-18	4.27767	1.48174e-95
BPChr14G01952	3.23657	1.68514e-05	3.54541	1.01623e-06	2.97134	0.000184983	3.37336	1.83989e-06
BPChr14G01976	0.793343	2.71606e-05	0.899578	4.55006e-05	0.580457	0.00676234	0.697596	5.36535e-05
BPChr14G01994	-0.551944	0.00244724	-1.19982	2.27266e-11	-0.878756	0.000177028	-0.506269	0.00271035
BPChr14G01997	-3.79657	4.69913e-17	-5.42877	1.76756e-22	-3.00221	9.46659e-06	-2.5038	2.14813e-05
BPChr14G02005	4.05382	1.80959e-53	5.44099	2.68826e-109	5.01091	2.54495e-94	4.77111	3.36961e-57
BPChr14G02016	4.5927	2.36488e-05	4.44868	1.44301e-06	4.53423	1.03785e-06	4.04344	7.02024e-05
BPChr14G02024	-0.640964	0.00405142	-2.38601	6.80433e-32	-1.2473	4.08993e-06	-2.82677	6.49083e-36
BPChr14G02028	3.86523	1.04689e-11	3.18652	1.06716e-11	3.48406	2.03576e-11	2.61315	7.97975e-07
BPChr14G02040	1.96542	1.11683e-15	2.03684	8.84988e-20	1.12421	8.71918e-06	1.2808	7.20456e-08
BPChr14G02041	-0.475818	0.00902087	-0.827714	2.82464e-05	-0.586217	0.00413467	-0.567699	0.000372743
BPChr14G02058	-0.853541	5.80049e-06	-1.166	5.09954e-09	-1.78595	1.16156e-15	-1.53881	2.20874e-14
BPChr14G04164	5.17621	7.69565e-98	5.16936	1.09011e-78	4.73583	1.36078e-13	4.21626	1.21673e-31
BPChr14G04175	5.06502	8.58935e-118	4.99805	2.01804e-88	4.62875	4.28645e-14	4.09291	5.10258e-29
BPChr14G04209	1.71008	1.45955e-05	2.47021	2.22211e-10	1.86211	6.15263e-06	1.66203	4.31233e-05
BPChr14G05487	1.67354	1.20259e-18	1.26597	2.85839e-09	0.850989	0.0042705	1.0437	4.73731e-06
BPChr14G06665	3.19489	7.28835e-20	2.77326	4.39312e-40	2.09981	4.06075e-20	1.39043	1.88997e-07
BPChr14G06672	0.610798	0.000197888	1.0374	1.12912e-08	0.62177	0.0047456	0.695107	3.80159e-06
BPChr14G06694	-1.38805	1.1698e-08	-1.60596	3.31205e-08	-1.00847	0.000931861	-1.28643	2.12251e-05
BPChr14G06695	4.77655	1.17338e-21	5.87451	3.64141e-78	5.90804	1.89218e-35	5.33947	4.66706e-51
BPChr14G06702	2.01701	5.39285e-39	1.34626	1.24862e-09	1.2534	3.05233e-11	1.05427	1.09234e-05
BPChr14G08641	1.40233	9.47908e-19	1.47389	1.5807e-18	1.12233	1.19593e-09	1.12255	1.00715e-11
BPChr14G08643	2.9014	1.49731e-36	3.03039	3.05766e-32	2.86098	2.1106e-35	3.04587	4.28855e-38
BPChr14G08644	2.86204	5.37846e-06	2.40216	0.000295979	3.10324	4.23091e-05	2.33597	0.000264027
BPChr14G08648	1.83024	7.99554e-09	1.69623	1.71606e-08	1.26903	0.000495772	1.55791	1.97465e-05
BPChr14G08656	2.71684	2.11447e-23	1.31857	8.9876e-06	1.7122	3.34817e-08	2.08147	5.46362e-15
BPChr14G08658	1.39893	4.37003e-06	1.92812	3.96384e-12	2.32632	7.9684e-18	2.13556	2.62224e-17
BPChr14G08661	2.06088	6.3861e-24	2.41295	3.87158e-33	1.68036	1.38217e-13	1.54423	7.21099e-11
BPChr14G08665	3.21842	2.83151e-11	2.8549	1.26165e-08	3.57034	5.84139e-12	3.27258	5.0182e-09
BPChr14G09078	4.61282	3.12175e-29	4.88043	2.80296e-65	3.23116	4.84015e-30	2.86512	9.59664e-18
BPChr14G09113	8.67724	3.34094e-56	8.29974	7.24512e-44	7.34548	2.88314e-32	7.24718	8.36313e-33
BPChr14G09122	4.99489	5.70352e-41	4.31083	1.31536e-18	4.04185	2.6167e-18	3.61541	3.0937e-13
BPChr14G09126	6.58607	4.83977e-99	6.06218	4.36341e-100	5.89149	6.17096e-69	5.58274	1.38888e-46
BPChr14G09136	-2.08686	9.92248e-21	-1.93461	4.27346e-14	-1.12763	3.73541e-07	-1.25053	9.75475e-10
BPChr14G09143	7.23802	1.11073e-27	6.13784	7.14226e-20	6.31968	2.01156e-18	4.96303	9.33391e-06
BPChr14G09148	1.91729	1.62315e-06	1.91359	5.04176e-11	1.48185	3.05314e-05	1.51368	4.88159e-07
BPChr14G09152	8.15124	3.73513e-79	7.80378	8.52768e-102	6.44177	6.34172e-41	6.52715	2.93871e-55
BPChr14G09153	8.33112	2.44028e-51	7.64338	4.67363e-42	6.92414	3.4872e-23	6.5407	2.08619e-23
BPChr14G09176	3.1968	1.11536e-23	3.31882	1.23074e-45	1.19488	2.02849e-10	1.05746	1.38842e-05
BPChr14G09178	-2.17895	1.14152e-21	-2.01125	1.36721e-20	-1.11571	2.88297e-08	-1.22527	1.1739e-14
BPChr14G11923	-0.794942	0.000179556	-1.79971	1.13547e-19	-1.1173	6.84697e-07	-1.55567	1.18074e-17
BPChr14G12312	3.13573	2.91511e-09	4.36805	2.04661e-26	4.51419	3.74041e-29	3.80854	5.27821e-13
BPChr14G12316	-3.3622	2.84573e-13	-4.47565	6.67161e-35	-3.41837	7.50429e-11	-2.17493	0.000623625
BPChr14G12320	3.9205	2.97281e-33	3.85065	5.90027e-54	3.18466	1.1919e-28	3.50596	1.20348e-30
BPChr14G12322	2.51319	6.64254e-10	2.19336	3.12887e-06	1.91711	0.000141512	2.52349	1.63382e-07
BPChr14G12328	3.53071	1.42281e-11	3.03963	1.42567e-11	3.2507	4.01843e-11	2.10794	0.000835289
BPChr14G12338	4.97364	1.55874e-12	4.25957	6.78319e-13	4.14028	1.66969e-11	2.74879	0.000491606
BPChr14G12536	1.46702	1.60274e-17	1.51971	5.14748e-19	1.02597	1.5001e-06	1.53649	1.61979e-24
BPChr14G12539	0.659101	0.00012442	1.47791	3.6555e-14	0.982133	1.26905e-06	0.762329	9.82528e-05
BPChr14G12574	-2.56668	1.40921e-08	-3.5374	6.43984e-34	-2.46239	3.10422e-08	-2.16322	7.91369e-07
BPChr14G12606	2.3228	1.26289e-42	3.2515	3.66302e-38	1.77811	6.67064e-19	1.77934	1.83795e-17
BPChr14G12609	4.45841	4.19998e-76	3.87448	1.08392e-49	3.98516	9.87904e-19	3.52017	3.65886e-31
BPChr14G12623	1.95041	2.74375e-06	2.01197	2.22783e-07	2.25909	3.79937e-09	2.53652	5.15173e-16
BPChr14G12633	1.7872	3.78427e-08	1.7962	3.8734e-10	1.30212	2.87363e-07	1.8298	1.6116e-12
BPChr14G12677	-1.08029	1.64293e-09	-1.406	3.94307e-14	-0.960229	1.40442e-05	-1.01942	1.34514e-10
BPChr14G12679	0.945384	4.38911e-05	1.43322	6.22805e-16	0.9498	7.59478e-06	1.31404	2.28033e-11
BPChr14G12687	5.68893	2.65057e-19	4.46864	6.61595e-22	4.10223	4.98054e-11	2.47989	0.000645106
BPChr14G12697	-0.772059	9.66033e-06	-0.719537	0.000202341	-0.754754	0.000163407	-0.980498	3.11258e-08
BPChr14G12707	-2.06694	0.00353217	-1.39328	0.00180013	-1.55954	0.00419693	-1.16399	0.00791887
BPChr14G12710	0.534885	0.00298783	0.799049	5.05599e-06	0.726664	0.000956692	0.615898	9.35758e-05
BPChr14G12716	2.01367	6.62906e-09	2.3715	9.10966e-13	2.06374	1.01259e-09	2.50347	3.34467e-17
BPChr14G12726	0.956418	1.04265e-10	1.08549	2.44828e-10	0.60087	0.0035177	0.902242	9.35917e-09
BPChr14G12755	-2.75967	7.28397e-09	-2.44509	8.75402e-08	-2.37163	1.29838e-06	-1.87731	0.000117026
BPChr14G12759	-0.531602	0.00534878	-1.00304	5.08646e-05	-0.876925	0.000561584	-1.25049	2.07973e-08
BPChr14G12792	3.34497	9.11618e-35	3.59688	1.77853e-48	2.54636	4.01019e-20	1.81431	4.21171e-10
BPChr14G12801	1.62838	0.000333998	1.71544	7.34105e-07	2.08925	1.10875e-07	1.88609	3.18179e-06
BPChr14G12816	2.94681	9.19506e-08	3.01547	1.78817e-05	1.96838	0.00433804	2.34682	0.00012406
BPChr14G12858	2.97227	1.3416e-18	2.56815	1.72491e-16	2.66131	1.75039e-15	2.9859	5.70137e-16
BPChr14G12867	-0.548786	0.000679829	-0.990354	6.88515e-09	-0.786196	0.000135916	-0.637472	0.000198757
BPChr14G12870	2.45875	4.19953e-31	1.72192	4.17994e-11	1.97103	2.93599e-18	1.76064	2.02461e-10
BPChr14G12873	3.82555	3.45815e-10	3.42086	2.09063e-08	2.34108	0.00193192	2.58612	0.000255148
BPChr14G12881	2.30039	0.00320428	5.6034	2.00469e-58	6.33141	4.36265e-54	7.24695	3.38635e-152
BPChr14G12885	-0.575272	0.000954017	-0.901911	1.41064e-06	-0.798028	0.00029526	-1.09782	7.60576e-12
BPChr14G12892	-0.56217	0.0045081	-0.975833	6.41789e-08	-0.966886	7.44202e-07	-1.23738	3.08141e-15
BPChr14G12897	1.16477	0.000456484	1.53212	2.05513e-07	1.61054	1.71781e-05	1.59433	2.01687e-08
BPChr14G12918	-1.17182	0.00850816	-1.80849	0.000228062	-1.57067	0.00145639	-1.70467	0.000822179
BPChr14G12934	-0.720029	0.000335138	-1.18387	7.40743e-10	-1.23144	3.15975e-09	-1.26646	1.62361e-13
BPChr14G12940	-0.983548	2.3155e-08	-0.848421	4.37578e-05	-0.742178	0.0010404	-0.728288	4.39266e-05
BPChr14G12947	1.82331	1.6555e-07	2.15202	1.8269e-12	2.15658	7.69867e-07	1.94598	1.12281e-08
BPChr14G12966	0.952026	0.00807122	1.09489	0.000921572	1.1491	0.00547629	1.37609	5.94334e-05
BPChr14G17377	-1.07281	5.2276e-10	-1.35393	1.59768e-11	-0.807036	0.000372866	-0.809842	6.55378e-07
BPChr14G17392	-1.11061	4.70618e-10	-1.29986	1.78282e-10	-0.82873	0.000500698	-0.721629	2.33568e-05
BPChr14G18108	-0.749617	1.23685e-06	-1.11315	6.51081e-09	-1.01665	3.0202e-07	-0.704799	2.11345e-05
BPChr14G19632	-0.708741	0.000271493	-1.50087	8.52063e-20	-1.49554	1.17743e-16	-1.81912	1.65339e-35
BPChr14G20656	2.51143	4.40027e-50	2.28037	3.23879e-41	1.01313	4.68217e-07	1.05839	1.61181e-11
BPChr14G20668	-0.5661	0.00246282	-1.04187	2.62542e-09	-1.07801	4.40788e-08	-1.66062	4.28035e-34
BPChr14G24218	2.95726	6.75344e-13	2.53968	3.86144e-10	1.97822	0.000204466	1.39244	0.00548164
BPChr14G25335	1.83716	2.72334e-30	1.20775	1.28071e-11	0.864424	0.000235858	1.08122	2.47561e-08
BPChr14G25344	0.841082	0.000183853	1.40456	3.58796e-15	0.815187	0.000136703	0.596748	0.00164735
BPChr14G25353	4.80649	1.72975e-74	4.4656	3.59711e-91	3.42323	5.58189e-56	3.11857	8.20884e-67
BPChr14G26033	0.571389	0.00386294	1.17862	8.70161e-11	0.647248	0.00130586	0.970537	4.73415e-08
BPChr14G26035	-1.31857	8.55131e-11	-1.29247	1.87123e-10	-1.23319	5.55743e-08	-0.775012	0.000161607
BPChr14G26667	1.40392	0.00231851	1.9734	4.6272e-05	1.40981	0.00470254	1.53775	0.000227616
BPChr14G26984	-1.68861	1.11297e-07	0.854428	0.0001293	1.87981	1.60193e-07	2.39416	1.10606e-43
BPChr14G26988	1.71401	8.67375e-24	1.62556	1.46922e-20	0.732823	0.000280473	0.88986	7.4278e-09
BPChr14G26998	0.63763	0.000144495	1.19067	2.2419e-05	1.38068	5.00936e-11	1.45925	5.31724e-20
BPChr14G26999	-0.585806	0.00184034	-0.969228	8.01016e-08	-1.22277	1.1664e-09	-0.979814	2.07577e-09
BPChr14G27043	-0.565773	0.00190634	-0.816353	2.95473e-05	-1.09024	3.21324e-07	-0.830936	1.09039e-06
BPChr14G27052	6.31894	8.64162e-53	8.50494	1.97845e-102	5.51006	2.91471e-39	5.42561	5.70312e-19
BPChr14G27060	-1.36526	3.13286e-13	-1.76182	6.77449e-16	-1.13667	4.26101e-05	-1.59044	1.219e-13
BPChr14G27063	-0.507012	0.00399088	-0.875148	5.89155e-06	-1.12758	3.32587e-08	-0.86386	3.05106e-09
BPChr14G27087	4.4264	6.97745e-46	3.94387	2.46355e-24	3.02863	7.97039e-34	3.34227	6.39725e-43
BPChr14G27104	1.66088	5.04077e-23	1.69505	2.16596e-22	1.21668	3.68611e-09	1.50037	1.10763e-17
BPChr14G27106	-0.621349	0.00056842	-0.874429	2.61282e-06	-1.17143	3.30001e-08	-0.862694	6.84925e-09
BPChr14G27673	-1.74336	3.12701e-24	-2.71621	6.04661e-40	-1.94696	7.26277e-24	-2.5405	1.08373e-41
BPChr14G27698	2.71248	1.30653e-64	2.21381	1.70315e-29	1.71863	3.02668e-15	2.14692	1.7208e-38
BPChr14G27700	1.66447	5.29397e-15	1.81404	9.86639e-24	1.49557	2.24865e-12	1.36031	1.04106e-14
BPChr14G27735	0.532055	0.0033122	0.757849	2.30799e-05	0.704536	0.000301621	0.483188	0.00555876
BPChr14G27753	1.18474	1.88429e-10	1.16043	8.25073e-05	1.04588	0.0001337	0.556372	0.00421394
BPChr14G27763	4.07385	4.42692e-45	4.3807	8.64407e-85	2.77666	4.02109e-46	2.36199	2.43229e-36
BPChr14G27777	1.0087	1.27033e-05	0.733448	0.00101678	0.82947	0.000343781	1.00167	2.79585e-06
BPChr14G27803	-0.779217	3.68003e-07	-1.26872	3.64987e-14	-1.1122	2.71731e-09	-1.20709	7.5375e-18
BPChr14G27813	-0.561377	0.00619562	-0.920801	6.19678e-05	-0.732668	0.00278849	-0.822473	7.4504e-05
BPChr14G27839	3.13246	1.31865e-31	3.07521	4.12979e-21	2.84541	2.93891e-12	2.81245	2.22753e-19
BPChr14G27841	1.4371	8.10023e-17	1.02096	2.00714e-07	0.812176	0.000226925	1.18811	7.03856e-10
BPChr14G27842	-0.753051	8.42309e-06	-1.06651	1.01078e-09	-0.708803	0.000871582	-0.510176	0.00340303
BPChr14G27855	2.31431	2.66785e-29	1.8518	3.45347e-15	1.24901	1.58527e-05	1.28896	1.5407e-06
BPChr14G27867	4.18058	3.96029e-11	3.70293	6.94801e-12	3.8499	6.01622e-07	4.75431	3.58174e-19
BPChr14G27903	1.01117	1.46695e-08	0.977316	7.17834e-07	0.694083	0.00585225	0.830324	2.87555e-05
BPChr14G27931	-0.782341	2.86016e-06	-1.27675	3.32634e-12	-1.33277	4.38484e-08	-1.0874	1.63469e-11
BPChr14G27967	0.668759	0.00789785	0.785683	0.000165455	0.777905	0.000611019	1.04377	1.94052e-10
BPChr14G27990	-0.530057	0.00559266	-1.21472	2.30112e-10	-1.01484	4.60696e-05	-0.763955	0.000144813
BPChr14G28046	1.27735	4.53534e-14	0.854962	2.00636e-05	0.9032	0.00100867	1.14045	7.44379e-10
BPChr14G32591	-0.983162	7.33214e-10	-1.86522	3.27422e-27	-0.758914	0.000163129	-0.707867	0.000776839
BPunChr32604	-0.755015	0.000335677	-1.63539	7.94222e-12	-0.775221	0.00307166	-1.39068	9.22994e-11
BPunChr32620	0.989047	1.78403e-06	1.24275	4.09683e-08	1.36601	2.82598e-11	1.27457	1.4027e-08
BPunChr32623	2.29494	7.60794e-48	1.60202	2.43049e-16	0.975629	5.2535e-07	1.4174	2.53858e-16
BPunChr32646	2.21138	1.61382e-22	3.68988	7.79402e-46	3.99182	2.42176e-45	3.11912	5.7529e-14
BPunChr32648	2.66445	5.84622e-14	3.70432	1.00111e-14	3.7929	7.88093e-15	3.02592	3.45145e-07
BPunChr32656	-1.17101	5.85728e-08	-1.63632	6.97321e-14	-1.17251	8.84402e-07	-1.65769	1.89795e-15
BPunChr32683	0.897205	5.21819e-06	0.951068	1.88264e-06	0.807104	0.00107488	0.605039	0.00566927
BPunChr32693	0.801844	8.20716e-05	1.34396	5.59716e-15	0.844913	1.37648e-05	0.939704	1.51915e-07
BPunChr32763	0.840819	0.00907887	1.51363	1.14896e-08	1.47147	6.80518e-06	1.79916	1.08744e-11
BPunChr32782	7.13886	4.22988e-30	5.68232	5.58342e-10	5.51707	2.9646e-11	5.44154	5.33263e-10
BPunChr32814	1.01059	0.00765479	1.03087	0.00155147	0.989345	0.00881788	1.24528	0.000152092
BPunChr32840	3.31991	9.5577e-30	3.0506	1.51155e-16	2.91393	2.85835e-17	3.09507	2.33915e-18
BPunChr33144	-1.38256	3.47728e-05	-2.23341	5.87486e-12	-1.21572	0.00267757	-1.44512	2.85691e-07
BPunChr33156	9.53166	2.04347e-22	9.63641	6.5984e-34	9.05283	5.93776e-22	8.80903	6.49958e-15
BPunChr33182	0.907849	3.29516e-06	1.96033	6.0769e-14	1.54666	1.63272e-14	1.61171	3.96903e-12
BPunChr33224	1.49173	1.9729e-17	1.40844	9.63228e-12	1.50711	7.20172e-12	0.955282	0.000858094
BPunChr33253	3.93752	2.02918e-39	3.97126	1.03398e-39	3.30185	3.3701e-17	2.9513	1.48895e-10
BPunChr33358	1.15883	2.53794e-13	1.1154	1.00609e-09	0.81059	0.000108193	1.07281	2.9333e-09
BPunChr33359	1.98745	2.33656e-29	2.19684	3.44066e-24	1.64295	8.00418e-16	1.83406	7.75929e-27
BPunChr33412	3.20082	8.83262e-26	3.81694	2.65769e-34	2.04427	1.19329e-16	0.97071	0.0011522
BPunChr33419	1.2855	0.00112305	4.86188	1.32705e-11	2.88128	4.84678e-13	4.46789	3.43183e-07
BPunChr33449	-0.602166	0.000510578	-1.08062	0.000214562	-0.885472	0.000342994	-1.51454	2.12034e-18
BPunChr33474	8.0736	1.90227e-100	7.57782	6.63644e-67	6.86468	4.93479e-54	6.35178	6.51066e-45
BPunChr33475	5.28465	3.61011e-46	4.9722	5.82801e-41	3.5957	1.2599e-16	3.86499	1.36743e-19
BPunChr33481	-0.749252	0.00897426	-1.04418	0.00034789	-0.964667	0.00912732	-1.05893	0.000719668
BPunChr33544	3.17428	3.91937e-36	2.72512	1.04411e-20	2.14997	2.78471e-13	2.26604	5.14073e-13
BPunChr33547	3.62644	4.4581e-31	2.99314	2.96957e-12	2.56615	1.13286e-11	3.40664	1.46981e-27
BPunChr33613	-0.734352	6.78824e-05	-0.952099	5.33885e-07	-0.848047	0.000122458	-1.40241	9.25667e-16
BPunChr33831	5.00796	5.14681e-38	4.2748	1.05093e-23	3.9285	7.07915e-11	3.8455	1.25812e-15
BPunChr33836	-0.848552	0.00239231	-1.07399	0.000338465	-1.00935	0.00212615	-1.29874	1.16605e-05
BPunChr33853	-1.16838	4.76746e-11	-1.48887	1.18831e-14	-0.913364	2.76464e-06	-0.766808	5.54154e-06
BPunChr33912	-0.699264	0.000687627	-1.48434	4.20743e-16	-0.873028	6.35258e-06	-1.14914	4.88172e-13
