# Supplementary material for: Hierarchical transcription factor and regulatory network for drought response in Betula platyphylla
Source: Hortic Res. 2022 Feb 19;9:uhac040. doi: 10.1093/hr/uhac040 (PMC9070641; doi:10.1093/hr/uhac040)
Supplement: Web_Material_uhac040 [file web_material_uhac040.zip › Table S3 List of genes in the bottom layer of the GRN and their GO classifications.xlsx]

## Sheet: Sheet1
Table S3: The list of gens in the bottom layer of GRN and their GO classification.
GO terms	JA biosynthetic process	BPChr03G10950	BPChr11G06775	BPChr03G03351	BPChr06G30222	BPChr12G06046	BPChr03G03209	BPChr03G18622	BPChr11G06767	BPChr10G28332	BPChr01G16833
	JA metabolic process	BPChr03G10950	BPChr04G14233	BPChr11G06775	BPChr03G03351	BPChr06G30222	BPChr12G06046	BPChr09G29850	BPChr03G03209	BPChr03G18622	BPChr11G06767	BPChr06G29567	BPChr10G28332	BPChr13G00920	BPChr01G16833
	water transport	BPChr08G15365	BPChr08G10706	BPChr06G13518	BPChr06G30583	BPChr06G30940	BPChr06G13466	BPChr06G08116	BPChr09G20962
	response to oxidative stress	BPChr06G31013	BPChr02G18962	BPChr03G03344	BPChr12G08402	BPChr01G22796	BPChr11G28714	BPChr06G09551	BPChr06G11016	BPunChr32683	BPChr13G03823	BPChr03G03351	BPChr09G01658	BPChr11G28776	BPChr05G26467	BPChr03G18182	BPChr09G20080	BPChr02G10529	BPChr08G15873	BPChr03G02523	BPChr03G03333	BPChr08G16129	BPChr07G05911	BPChr11G15588	BPChr08G05009	BPChr05G20998	BPChr11G26350	BPChr09G14481	BPChr09G20035	BPChr13G00846	BPChr03G11624	BPChr04G06193	BPChr05G00158	BPChr12G11428	BPChr06G29567	BPChr03G28837	BPChr12G08301	BPChr06G19503	BPChr11G14355	BPChr08G03166	BPChr08G15731	BPChr02G25928	BPChr10G04388	BPChr08G15435	BPChr03G28951	BPChr04G24527
	response to water deprivation	BPChr05G04626	BPunChr33853	BPChr08G10706	BPChr06G11016	BPChr13G03823	BPChr04G18342	BPChr12G24106	BPChr13G07697	BPChr05G26467	BPChr11G05715	BPChr08G05022	BPChr11G01826	BPChr14G06665	BPChr06G13518	BPChr11G14388	BPChr07G05911	BPChr06G30583	BPChr13G17227	BPunChr33156	BPChr05G20998	BPChr01G16896	BPChr13G00846	BPChr13G21921	BPChr06G30940	BPChr10G28332	BPunChr33359	BPChr14G09153	BPChr06G09474	BPChr14G12881	BPChr11G05843	BPChr14G09113	BPChr02G19591	BPChr09G20962	BPChr01G22908
	response to JA	BPChr02G18962	BPChr08G16132	BPChr03G04947	BPChr06G30222	BPChr06G11139	BPChr12G06046	BPChr09G29850	BPChr06G21280	BPChr07G18868	BPChr11G07382	BPChr11G04398	BPChr09G14481	BPChr08G16644	BPChr11G06767	BPChr12G21514	BPChr11G07023	BPChr06G13466	BPChr06G29567	BPChr10G28332	BPChr03G28837	BPChr06G19503	BPChr13G00920	BPChr10G03535	BPChr02G25928
	regulation of stomatal movement	BPChr13G23047	BPChr13G21939	BPChr01G13678	BPChr04G00472	BPChr09G08309	BPChr13G21921	BPChr06G13466	BPChr06G29567	BPChr04G23983	BPChr14G01123
	response to ethylene	BPChr06G31013	BPChr08G24783	BPunChr33253	BPChr09G04751	BPChr05G20998	BPChr09G20035	BPChr06G19503	BPChr06G31257	BPChr02G25928
	response to osmotic stress	BPChr02G23330	BPChr08G16132	BPChr05G04626	BPChr08G10706	BPChr08G03113	BPChr13G03823	BPChr01G00029	BPChr04G18342	BPChr08G24783	BPChr11G28776	BPChr13G07697	BPChr05G26467	BPChr04G24480	BPChr14G27700	BPChr07G18927	BPChr08G05022	BPChr03G10944	BPChr02G10529	BPChr06G29414	BPChr14G06665	BPChr13G10268	BPChr07G05911	BPChr11G26283	BPChr11G07382	BPChr08G05009	BPunChr33156	BPChr02G11864	BPChr03G00740	BPChr14G09178	BPChr01G13678	BPChr08G32371	BPChr08G10757	BPChr13G21933	BPChr08G01700	BPChr01G16896	BPChr13G00846	BPChr07G09975	BPChr12G21514	BPChr14G12881	BPChr11G05843	BPChr07G09986	BPChr05G24755	BPChr11G14355	BPChr08G03166	BPChr11G18719	BPChr10G04388	BPChr08G16689	BPChr01G22908
	response to abscisic acid	BPChr08G16132	BPChr06G02664	BPunChr33853	BPChr11G07415	BPChr13G03823	BPChr12G24106	BPChr11G28776	BPChr05G26467	BPChr06G30222	BPChr11G05715	BPChr08G05022	BPChr11G01826	BPunChr33253	BPChr11G09298	BPChr06G30583	BPChr14G24218	BPChr02G23342	BPChr06G29398	BPChr04G23965	BPChr08G03099	BPChr08G15379	BPChr12G11448	BPChr08G32371	BPChr07G32039	BPChr09G02328	BPChr05G04616	BPChr05G20998	BPChr07G32370	BPChr11G18697	BPChr03G00968	BPChr01G16896	BPChr09G08309	BPChr07G00168	BPChr12G21514	BPChr01G16883	BPChr06G13466	BPChr11G05814	BPChr11G05843	BPChr06G13469	BPChr11G07085	BPChr05G24755	BPChr11G14355	BPChr04G09419	BPChr10G04388	BPChr11G11805	BPChr03G18540
	Transmembrane transport of small molecules	BPChr06G21283	BPChr06G20882	BPChr06G11099	BPChr11G06891	BPChr08G15365	BPChr08G10706	BPChr08G10760	BPChr13G02587	BPChr14G27700	BPChr04G03672	BPChr06G13518	BPChr08G15786	BPChr06G30583	BPChr05G17541	BPChr11G17696	BPChr12G28141	BPChr07G32053	BPChr06G30940	BPChr06G09474	BPChr10G15905	BPChr06G02172	BPChr06G08116	BPChr08G01291	BPChr09G20962
	reductase	BPChr11G28714	BPunChr32620	BPChr06G08541	BPChr07G24857	BPChr10G19358	BPChr03G28930	BPunChr32623	BPChr05G17466	BPChr14G06665	BPChr11G26350	BPChr07G17365	BPChr08G19115	BPChr04G06193	BPChr11G26972	BPChr06G09495	BPChr06G16550	BPChr08G16120	BPChr07G05585	BPChr10G03570	BPChr04G27253	BPChr06G31163	BPChr11G07200
	oxidoreductase	BPChr11G26867	BPChr14G12677	BPChr03G10950	BPChr11G14084	BPChr12G08402	BPChr04G14233	BPChr09G20036	BPChr11G20494	BPChr06G11123	BPChr03G15057	BPChr11G28714	BPChr04G01063	BPunChr32620	BPChr06G08541	BPChr04G18342	BPChr03G03351	BPChr08G11251	BPChr07G24857	BPChr10G19358	BPChr07G15643	BPChr06G30222	BPChr11G09194	BPChr13G07691	BPChr03G28930	BPunChr32623	BPChr05G17466	BPChr12G06046	BPChr08G32260	BPChr08G15873	BPChr04G32263	BPChr06G02274	BPChr06G21280	BPChr14G06665	BPChr06G29453	BPChr03G03209	BPChr06G31276	BPChr11G26283	BPChr06G25450	BPChr04G18272	BPChr03G19798	BPChr12G06094	BPChr11G26315	BPunChr32693	BPChr07G14104	BPChr09G04098	BPChr05G08770	BPChr03G13976	BPChr12G28075
	dehydratase	BPChr11G26867	BPChr06G29370	BPChr14G27052	BPChr07G15643	BPChr11G28776	BPChr06G29414	BPChr14G27763	BPChr07G14104	BPChr09G04098	BPChr12G28075	BPChr10G15924	BPChr01G19542	BPChr04G23983	BPChr09G29794	BPChr01G22873
	dehydrogenase	BPChr14G12677	BPChr03G10950	BPChr11G14084	BPChr09G20036	BPChr06G11123	BPChr11G28714	BPunChr32620	BPChr08G11251	BPChr07G24857	BPChr10G19358	BPChr03G28930	BPunChr32623	BPChr05G17466	BPChr03G03209	BPChr11G26283	BPChr04G18272	BPunChr32693	BPChr05G22466	BPChr07G09975	BPChr11G26972	BPChr01G16761	BPChr09G06448	BPChr06G09495	BPChr01G00046	BPChr04G05300	BPChr06G16550	BPChr05G04660	BPChr07G05585	BPChr02G11876	BPChr08G03166	BPChr06G31163	BPChr11G26377	BPChr12G11420	BPChr11G07200	BPChr11G26882	BPChr01G13698
[truncated: 52 more columns]
