# Supplementary material for: Hierarchical transcription factor and regulatory network for drought response in Betula platyphylla
Source: Hortic Res. 2022 Feb 19;9:uhac040. doi: 10.1093/hr/uhac040 (PMC9070641; doi:10.1093/hr/uhac040)
Supplement: Web_Material_uhac040 [file web_material_uhac040.zip › Table S4 The genes in the multilayered hierarchical gene regulatory network.xlsx]

## Sheet: Sheet1
Table S4 The genes in multilayered hierarchical gene regulatory network
Code	Gene ID	Name
I	BPChr05G21141	BpERF071
II	BPChr10G15913	BpNAC090
III	BPChr05G14456	BpbZIP53
IV	BPChr09G01223	BpZAT10
V	BPChr08G24146	BpWRKY41
VI	BPChr10G04331	BpLOB11
VII	BPChr07G18856	BpERF2
VIII	BPChr05G15017	BpERF110
IX	BPChr08G05418	MADS11
X	BPChr01G13809	BpWRKY11
XI	BPChr06G13473	BpAGL61
XII	BPChr06G30647	BpERF017
XIII	BPChr11G28607	WRKY6
XIV	BPChr08G16723	BpERF113
A	BPChr03G03325
B	BPChr06G00249
C	BPChr08G28482
D	BPChr03G29025
E	BPChr08G15721
F	BPChr04G27258
G	BPChr11G20460
H	BPChr11G10069
I	BPChr02G14575
J	BPChr03G03342
K	BPChr09G29745
L	BPChr02G14583
M	BPChr11G10166
N	BPChr08G03037
O	BPChr03G11611
P	BPChr07G18925
Q	BPChr09G12090
R	BPChr01G13692
S	BPChr13G24680
T	BPChr10G04290
U	BPChr12G11461
V	BPChr06G30880
W	BPChr02G13156
X	BPChr04G27183
Y	BPChr06G25289
Z	BPChr01G16964
AA	BPChr06G31029
AB	BPChr04G04435
AC	BPChr07G15620
AD	BPChr03G00978
AE	BPChr12G11484
AF	BPChr03G00994
AG	BPChr06G16498
AH	BPChr11G10116
AI	BPChr04G24468
AJ	BPChr08G05449
AK	BPChr02G25935
AL	BPChr05G08822
AM	BPChr05G27388
AN	BPChr01G05288
AO	BPChr11G17796
AP	BPChr11G28605
AQ	BPChr06G08459
AR	BPChr09G20521
AS	BPChr11G05659
AT	BPChr12G08237
AU	BPChr06G11094
AV	BPChr07G32009
AW	BPChr12G25183
AX	BPChr03G15668
AY	BPChr12G28133
AZ	BPChr04G27261
BA	BPChr05G22500
BB	BPChr10G03475
1	BPChr11G06767
2	BPChr11G09223
3	BPChr11G05814
4	BPChr06G30222
5	BPChr03G18622
6	BPChr06G02172
7	BPChr06G30583
8	BPChr04G03672
9	BPChr06G30940
10	BPChr01G16833
11	BPChr11G07200
12	BPChr06G11139
13	BPChr06G31163
14	BPChr11G28651
15	BPChr08G16120
16	BPChr11G14084
17	BPChr13G21921
18	BPChr11G20494
19	BPChr05G04626
20	BPChr07G05585
21	BPChr04G24527
22	BPChr13G21933
23	BPChr08G01700
24	BPChr06G31257
25	BPChr14G06665
26	BPChr08G19115
27	BPChr05G08770
28	BPChr04G27253
29	BPChr11G06775
30	BPChr09G29850
31	BPChr11G17696
32	BPChr12G06046
33	BPunChr33253
34	BPChr14G24218
35	BPChr06G31276
36	BPChr06G11016
37	BPChr14G27052
38	BPChr14G27763
39	BPChr08G16644
40	BPChr01G19542
41	BPChr03G03344
42	BPChr06G21280
43	BPChr01G22796
44	BPChr11G17603
45	BPChr03G03351
46	BPChr01G00046
47	BPChr01G16883
48	BPChr09G20036
49	BPChr13G07697
50	BPChr07G17365
51	BPChr10G03441
52	BPChr05G17466
53	BPunChr33853
54	BPChr08G11251
55	BPChr13G17227
56	BPChr08G24783
57	BPChr06G09495
58	BPChr14G12677
59	BPChr02G19610
60	BPChr06G09474
61	BPChr14G09113
62	BPChr11G14355
63	BPChr07G09975
64	BPChr07G18868
65	BPChr06G29567
66	BPChr11G14388
67	BPChr01G16896
68	BPChr06G29398
69	BPChr07G09986
70	BPChr07G32039
71	BPChr05G04616
72	BPChr11G28714
73	BPChr11G14085
74	BPChr02G23330
75	BPChr03G10950
76	BPChr11G26350
77	BPChr02G11864
78	BPChr12G11428
79	BPChr11G26377
80	BPChr01G22908
81	BPChr14G26035
82	BPChr03G02523
83	BPChr03G04947
84	BPChr04G14233
85	BPChr04G06193
86	BPChr09G04098
87	BPChr14G27700
88	BPChr14G09178
89	BPChr06G02274
90	BPunChr33156
91	BPChr06G08116
92	BPChr11G09298
93	BPChr13G00920
94	BPChr03G18540
95	BPChr07G05911
96	BPChr08G15365
97	BPChr10G15924
98	BPunChr32683
99	BPChr07G18927
100	BPChr11G28776
101	BPChr08G15873
102	BPChr08G03166
103	BPChr10G03535
104	BPChr04G18342
105	BPChr10G28332
106	BPChr08G32371
107	BPChr11G18719
108	BPChr11G04398
109	BPChr06G31013
110	BPChr04G23983
111	BPChr01G00029
112	BPChr07G24857
113	BPChr05G26467
114	BPChr07G15643
115	BPChr03G13976
116	BPChr10G15905
117	BPChr04G05300
118	BPChr01G22873
119	BPChr06G09551
120	BPChr09G29794
121	BPChr11G09194
122	BPChr09G20080
123	BPChr07G14104
124	BPChr08G10757
125	BPChr04G00472
126	BPChr08G15731
127	BPChr09G20035
128	BPChr13G03823
129	BPChr03G28837
130	BPChr12G28075
131	BPunChr32693
132	BPChr06G29370
133	BPChr10G19358
134	BPChr09G06448
135	BPChr12G21514
136	BPChr03G18182
137	BPChr11G07023
138	BPChr03G28930
139	BPChr08G05009
140	BPChr11G26882
141	BPChr13G23047
142	BPChr08G10760
143	BPChr13G21939
144	BPChr06G16550
145	BPChr02G18962
146	BPChr14G12881
147	BPChr06G29453
148	BPChr11G07415
149	BPChr03G03209
150	BPChr01G16761
151	BPChr13G00846
152	BPChr11G26867
153	BPChr08G01267
154	BPChr09G08309
155	BPChr08G15786
156	BPChr11G07085
157	BPChr07G32370
158	BPChr11G05715
159	BPChr11G26972
160	BPChr14G01123
161	BPChr11G26354
162	BPChr04G23811
163	BPChr11G15588
164	BPChr03G19798
165	BPChr11G01826
166	BPChr08G32260
167	BPChr14G09153
168	BPChr11G05843
169	BPChr11G06971
170	BPunChr32623
171	BPChr08G16132
172	BPunChr33359
173	BPChr09G04751
174	BPunChr33358
175	BPChr11G11805
176	BPChr02G25928
177	BPChr03G28951
178	BPChr02G19591
179	BPChr06G13518
180	BPChr06G07887
181	BPChr06G29414
182	BPChr04G18362
183	BPChr11G26315
184	BPChr11G26283
185	BPChr09G20962
186	BPChr06G13469
187	BPChr09G02328
188	BPChr11G07382
189	BPChr12G06094
190	BPChr06G19503
191	BPChr02G10529
192	BPChr06G13466
193	BPChr01G13698
194	BPChr03G15057
195	BPChr08G16689
196	BPChr06G20882
197	BPChr12G11448
198	BPChr06G11123
199	BPChr12G08301
200	BPChr07G00168
201	BPChr02G11876
202	BPChr03G03333
203	BPChr05G17541
204	BPChr01G13678
205	BPChr12G24106
206	BPChr08G03099
207	BPChr05G20998
208	BPChr03G00740
209	BPChr09G01658
210	BPChr04G09419
211	BPChr11G06891
212	BPChr04G24480
213	BPChr03G00968
214	BPChr09G14481
215	BPChr13G02587
216	BPChr03G10944
217	BPChr06G08541
218	BPChr05G22466
219	BPChr08G10706
220	BPChr10G03570
221	BPChr04G01063
222	BPChr08G15379
223	BPChr08G03113
224	BPChr06G02664
225	BPChr04G23965
226	BPChr08G05022
227	BPunChr32620
228	BPChr04G18272
229	BPChr04G32263
230	BPChr13G10268
231	BPChr08G15435
232	BPChr05G00158
233	BPChr06G25450
234	BPChr08G01291
235	BPChr08G16129
236	BPChr05G04660
237	BPChr11G18697
238	BPChr12G11420
239	BPChr06G11099
240	BPChr05G24755
241	BPChr06G07940
242	BPChr10G04388
243	BPChr07G32053
244	BPChr02G19941
245	BPChr06G21283
246	BPChr02G23342
247	BPChr05G31567
248	BPChr12G28141
249	BPChr13G07691
250	BPChr07G30020
251	BPChr03G11624
252	BPChr12G08402
