# Supplementary material for: Hierarchical transcription factor and regulatory network for drought response in Betula platyphylla
Source: Hortic Res. 2022 Feb 19;9:uhac040. doi: 10.1093/hr/uhac040 (PMC9070641; doi:10.1093/hr/uhac040)
Supplement: Web_Material_uhac040 [file web_material_uhac040.zip › Table S5 The primers used to construct the vectors.xlsx]

## Sheet: Sheet1
Table S5 Primers used to construct plant expression vectors
Primer names	Primers sequences (5’-3’)
Primers for vector construction
1307-BPChr05G21141-F	CCATCGATATGTGTGGCGGTGCTATCC
1307-BPChr05G21141-R	GGGGTACCCATAGCCGAAGAGATCAC
1307-BPChr10G15913-F	CCATCGATATGGAGGAATTCGCACCAG
1307-BPChr10G15913-R	GGGGTACCTCTCCCAGGTAATGCTTCCTG
1307-BPChr08G24146-F	CCATCGATATGGAGAACGTGGGAGATTG
1307-BPChr08G24146-R	GGGGTACCCCTCGGATGTTTGGCATTAAG
1307-BPChr07G18856-F	CCATCGATATGGTTTTAGCCTCCCAAAGCG
1307-BPChr07G18856-R	GGGGTACCAGTTGTTTCTATTTTTGGAAAACCTC
1307-BPChr05G15017-F	CCATCGATATGTGTATGCCAAAGGCAAAGG
1307-BPChr05G15017-R	GGGGTACCCCTAGTGGGAGGAGTATGG
1307-BPChr08G05418-F	CCATCGATACCATGGCCTCATCAGAATTACG
1307-BPChr08G05418-R	GGGGTACCACCGATTCGCCTTTCCATCTTAAGC
1307-BPChr01G13809-F	CCATCGATATGGCGATAGATCTGATCG
1307-BPChr01G13809-R	GGGGTACCATGGCGATAGATCTGATCG
1307-BPChr08G16723-F	CCATCGATATGTCGGCCATGGTTACAGC
1307-BPChr08G16723-R	GGGGTACCATGACGTCGGAGGAGGAAAAGC
1307-BPChr03G03325-F	CCATCGATATGGGAAGAAGCCCTTG
1307-BPChr03G03325-R	TCCCCCGGGTTTGTTTGAATGCAATTGC
1307-BPChr06G00249-F	CCATCGATATGTGTGGAGGAGCTATAATCTC
1307-BPChr06G00249-R	GGGGTACCGTAAGCTCCCCCGACCATTG
1307-BPChr08G28482-F	CCATCGATATGTGTGGAGGAGCTATAATCTC
1307-BPChr08G28482-R	GGGGTACCGTAAGCTCCCCCGACCATTGC
1307-BPChr03G29025-F	CCCAAGCTTATGGGAAGAGCTCCATGTTG
1307-BPChr03G29025-R	GGGGTACCCATGAATTCATTAACACAC
1307-BPChr08G15721-F	CCATCGATATGGATGTTAAAGGCAGAG
1307-BPChr08G15721-R	TCCCCCGGGAATGTTGTTGTTGATGAG
1307-BPChr04G27258-F	CCCAAGCTTATGGGTGTGCCGGAGACAGACCT
1307-BPChr04G27258-R	TCCCCCGGGCTGCCTAAACCCGAACCCAC
1307-BPChr11G20460-F	CCATCGATATGAGTTGTAGCTCAGAAG
1307-BPChr11G20460-R	GGGGTACCAAGATAATCTTCAATGGAAATGC
1307-BPChr11G10069-F	CCATCGAT ATGGCTACGGCTAAAAATAGTAG
1307-BPChr11G10069-R	GGGGTACCATCTTGATCCTTCCAAAAGAAG
1307-BPChr02G14575-F	CCATCGATACCATGGATACAATCCCGGACCAG
1307-BPChr02G14575-R	TCCCCCGGGATTAGCAAGAACTTCCCAGATC
1307-BPChr03G03342-F	CCCAAGCTTATGGGTAGAAGCCCTTGCTGTG
1307-BPChr03G03342-R	GGGGTACCTTCAACCTGCCATTCTCCTTCAG
1307-BPChr09G29745-F	CCCAAGCTTATGACTGCGGAGTTACAGT
1307-BPChr09G29745-R	GGGGTACCAAAGGGCTTCTGCATGTAC
1307-BPChr02G14583-F	CCATCGATATGGAGAATGGTTGGAGCTG
1307-BPChr02G14583-R	GGGGTACCAGAGAAAAACGCTGGGGAGTC
1307-BPChr11G10166-F	CCATCGATATGGTATTCTCTGTCGC
1307-BPChr11G10166-R	GGGGTACCGAAATTCCACGTTTCCGGCTGG
1307-BPChr08G03037-F	CCATCGATATGGAGAACTACCCAATATT
1307-BPChr08G03037-R	GGGGTACCATAGGAGCTAAAGATTTGCATC
1307-BPChr03G11611-F	CCATCGATATGACTGGTCAGCTAGAGTTACC
1307-BPChr03G11611-R	TCCCCCGGGATGACTGGTCAGCTAGAGTTACC
1307-BPChr07G18925-F	CCATCGATATGGCACCCAGGGAGAAAACG
1307-BPChr07G18925-R	GGGGTACCATGACGGACGAGTCGTCCGAG
1307-BPChr09G12090-F	CCATCGATATGATGGATATGTTTTTCCCAC
1307-BPChr09G12090-R	GGGGTACCACTTTTCCAACCTTCCTCGAATTGG
1307-BPChr14G12881-F	CGAGCTCATGCAGGCTGGAAAGAATGC
1307-BPChr14G12881-R	TCCCCCCGGGTCATGTACGGGCACCACCAGTG
1307-BPChr06G21280-F	CGAGCTCATGCCTGACTCGGTGCTAATTCTC
1307-BPChr06G21280-R	TCCCCCCGGGCTATATGAAAGTGTGGTGCTG
1307-BPChr11G07382-F	CGGGATCCATGAGATTAATCTACTTCTTCG
1307-BPChr11G07382-R	TCCCCCCGGGCTACGAAAGCAACAACAAC
1307-BPChr09G14481-F	CGAGCTCATGGCGTCCGTCGAAGAAATAT
1307-BPChr09G14481-R	TCCCCCCGGGTCAGTGAATGGTCTCCAGC
1307-BPChr08G16644-F	CGGGATCCATGTCGAAGGCAACCGTTGAG
1307-BPChr08G16644-R	TCCCCCCGGGTTACCTCTCTTTGCGCTTTTC
1307-BPChr06G29567-F	GGGATCCATGTTAGAGAAGATGGAAGAAT
1307-BPChr06G29567-R	TCCCCCCGGGCTAGAAAGCAGCACTGAAGTAG
1307-BPChr06G30222-F	CGAGCTCATGCTTCATAACATCATCAAG
1307-BPChr06G30222-R	TCCCCCCGGGTTAGATTGAGACACTATTGGGA
1307-BPChr14G06665-F	CGAGCTCATGGCGGCAAAGGCAACTC
1307-BPChr14G06665-R	TCCCCCCGGGTCACAGCTCGCCATCCCAGAG
1307-BPChr11G14388-F	CGGGATCCATGGCGGCTACCAGAGAAG
1307-BPChr11G14388-R	TCCCCCCGGGTTATGGTACACGGCATTCC
1307-BPChr05G04626-F	CGGGATCCATGGCGGAGGAGAGGTCGACTG
1307-BPChr05G04626-R	TCCCCCCGGGTCAAGAGGTGTTAGGGCACTC
1307-BPChr14G09113-F	CGAGCTCATGGATGAGATCGATATTCCTC
1307-BPChr14G09113-R	TCCCCCCGGGTCAAGGATTTGATAAACTC
1307-BPChr06G11139-F	CGGGATCCATGGAGAGAGACTTTCTGGGTTTG
1307-BPChr06G11139-R	CGAGCTCCTATTTCTGGCTAATTGGTTG
1307-BPChr05G20998-F	CGAGCTCATGGCTCGCTCTCTCTCCAACG
1307-BPChr05G20998-R	TCCCCCCGGGCTAGTGCTTGTTGTTTAAGAG
1307-BPChr13G00846-F	CGAGCTCATGAAACCATTTCCATTTTCTG
1307-BPChr13G00846-R	TCCCCCCGGGCTAATCCTCGTGTGGCTTCATCTG
1307-BPChr06G08116-F	CGAGCTCATGGCCAGGATCGCCTTCGGAAG
1307-BPChr06G08116-R	TCCCCCCGGGTCAGAAGTCATTGGTTAGAGGTG
1307-BPChr07G18868-F	CGGGATCCATGTATCAAGCAATTCCTTACAG
1307-BPChr07G18868-R	CGAGCTCTCAAAGCCACAAAGCCCCGGCTTC
1307-BPChr13G00920-F	CGGGATCCATGCCAATTTCTATCAACAAC
1307-BPChr13G00920-R	CGAGCTCCTAAGAGAACACTTTGAATG
1307-BPChr06G13466-F	CGGGATCCATGAACAACCTCTTCTCTAC
1307-BPChr06G13466-R	TCCCCCCGGGTTATATGACATTAGTGATCTTAAGG
1307-BPChr01G16896-F	CGAGCTCATGGCTGAGGAGCACCAAAAC
1307-BPChr01G16896-F	TCCCCCCGGGCTAACAGGCAGCCGAGTCTTTCTC
1307-BPChr02G25928-F	CGGGATCCATGGGGTTCATGAACAGTAATGC
1307-BPChr02G25928-R	TCCCCCCGGGCTAATTCCTGGCTCGAACAAGAG
1307-BPChr09G29850-F	CGAGCTCATGAAATTTCATTTTCACGAACTG
1307-BPChr09G29850-R	TCCCCCCGGGTCATCGGTGCTCGTTGAGGTATC
1307-BPChr03G18622-F	CGAGCTCATGGAGAAAGCGCTCAACAG
1307-BPChr03G18622-R	TCCCCCCGGGTTAGACTGTTCTAGCATTACATAG
1307-BPChr06G30940-F	CGGGATCCATGGGTCTCTCGAAGCGAATG
1307-BPChr06G30940-R	TCCCCCCGGGTCACAACCTGGTGGTACAGAG
1307-BPChr08G10706-F	CGAGCTCATGGAGGGGAAGGATGAAGATG
1307-BPChr08G10706-R	TCCCCCCGGGTCATTGCTTCAATAATGTAATC
1307-BPunChr33359-F	CGAGCTCATGGCACTGGTTTCAGGACGAAG
1307-BPunChr33359-R	TCCCCCCGGGTCAACGGGGCTGCTGGATGC
1307-BPChr12G06046-F	CGGGATCCATGGCGTCCACTTCTCTAGCT
1307-BPChr12G06046-R	TCCCCCCGGGTCAAAAGGTGGCTCTTTTGAGAG
1307-BPChr04G18342-F	CGGGATCCATGGCTTCTTCCTCAGCAGCAAC
1307-BPChr04G18342-R	TCCCCCCGGGTTAGGCCTGCCTCGCTAAATCC
1307-BPChr08G05022-F	CGAGCTCATGACAGGCGGAGGTTTCTC
1307-BPChr08G05022-R	TCCCCCCGGGTTACAGCTGAGAATTAGGATC
1307-BPChr06G29398-F	CGGGATCCATGGCCTCAACCTCCTCCTCCAC
1307-BPChr06G29398-R	TCCCCCCGGGCTAGCTGCTCCCGATTGTATCG
1307-BPChr09G08309-F	CGGGATCCATGGCGGCAAAGCTAATGGCAG
1307-BPChr09G08309-R	TCCCCCCGGGTTAAGATCCAGGCACGAACTTG
1307-BPChr03G00968-F	CGGGATCCATGGCTAAGGACAATTTACAG
1307-BPChr03G00968-R	TCCCCCCGGGCTAACTTACAGGAACTGTTCTG
1307-BPChr05G04616-F	CGAGCTCATGGGTGCATGCATTTCTAC
1307-BPChr05G04616-R	TCCCCCCGGGCTATATCTTCGAGGAACACCGATG
1307-BPChr12G06056-F	CGGGATCCATGGGACAACCCGTGTTAATC
1307-BPChr12G06056-R	TCCCCCCGGGTCAGGTGTCCTTCTCTTTATTG
1307-BPChr07G00168-F	CGGGATCCATGGGGGGCTCTTCAAGACTAC
1307-BPChr07G00168-R	TCCCCCCGGGCTAGCGAGGATATAACTCACTG
1307-BPChr05G24755-F	CGGGATCCATGGCTTCCCAGAACCTAAAACAG
1307-BPChr05G24755-R	TCCCCCCGGGTCAAACAAAAACAAGCTTAAGG
1307-BPChr10G04388-F	CGGGATCCATGGCTGACGTCAGTCATAATTC
1307-BPChr10G04388-R	TCCCCCCGGGTTATGCGTACTCTGGGTTGAG
1307-BPChr07G32039-F	CGAGCTCATGGCTTCAATTTCTCACTTGAAC
1307-BPChr07G32039-R	TCCCCCCGGGTCAGGGCGTTAAGAGGGAGCTG
1307-BPChr03G18540-F	CGGGATCCATGCACGGCCAAGTTTCAGAAG
1307-BPChr03G18540-R	TCCCCCCGGGTTATATGCCTGATTCTAATTGAG
1307-BPChr04G23965-F	CGAGCTCATGGCTTCAAGTGCTTCGAG
1307-BPChr04G23965-R	TCCCCCCGGGTTATGAAGAATATGCTTTCA
1307-BPChr04G09419-F	CGGGATCCATGTTTGGTTTAAAGAAATCTC
1307-BPChr04G09419-R	TCCCCCCGGGCTACTTGTGAAGTAAATGACGAG
1307-BPChr08G03099-F	CGGGATCCATGGGGGCTAAAAATTCGAAG
1307-BPChr08G03099-R	TCCCCCCGGGTCAAAAGAGCCTTATTCTAGTC
1307-BPChr01G16883-F	CGAGCTCATGGGCTGTTGCGAATCGTC
1307-BPChr01G16883-R	CGGGATCCTCAAGACCCTCTCCCAGTCCCAC
1307-BPChr06G13469-F	CGGGATCCATGGGAAACAACTGTGTGGGATC
1307-BPChr06G13469-R	TCCCCCCGGGTTAATAGACAGAAAGGGCCTCCCTA
1307-BPChr11G07415-F	CGGGATCCATGACTGAGGTTTGCGGGAGAATG
1307-BPChr11G07415-R	TCCCCCCGGGTCAGCTCTTCTTAAGATCAAC
1307-BPChr11G11805-F	CGGGATCCATGAGCAGCACCACCAAAAAATCAC
1307-BPChr11G11805-R	TCCCCCCGGGTCAACTCTTCGGTTCTGCAACTAC
1307-BPChr07G32370-F	CGGGATCCATGCAAAAATATGAGCTGG
1307-BPChr07G32370-R	TCCCCCCGGGCCATACAATATCCTTGAGAG
