# Supplementary material for: Hierarchical transcription factor and regulatory network for drought response in Betula platyphylla
Source: Hortic Res. 2022 Feb 19;9:uhac040. doi: 10.1093/hr/uhac040 (PMC9070641; doi:10.1093/hr/uhac040)
Supplement: Web_Material_uhac040 [file web_material_uhac040.zip › Table S6 The GenBank accession numbers of all the characterized genes.xlsx]

## Sheet: Sheet1
Table S6 The GenBank accession numbers of all the characterized genes
Gene ID	Name	GenBank
BPChr14G06665	AKR1	MW762426
BPChr11G14388	AGP1	MW762427
BPChr05G04626	CSP1	MW762428
BPChr14G09113	PUB23	MW762429
BPChr05G20998	LEA3	MW762430
BPChr13G00846	CYS6	MW762431
BPChr06G08116	TIP2-1	MW762432
BPChr06G30940	GlpF-1	MW762433
BPChr08G10706	GlpF-2	MW762434
BPunChr33359	CID1-1	MW762435
BPChr04G18342	NCED3	MW762436
BPChr08G05022	STP13	MW762437
BPChr09G14481	CHS-1	MW762438
BPChr08G16644	JAZ10	MW762439
BPChr06G29567	GH3-1	MW762440
BPChr06G30222	PLN	MW762441
BPChr06G21280	HTP4	MW762442
BPChr11G07382	MMP	MW762443
BPChr06G11139	JAI3	MW762444
BPChr07G18868	GRX-1	MW762445
BPChr13G00920	ST2A	MW762446
BPChr02G25928	ACS6	MW762447
BPChr09G29850	ILL6	MW762448
BPChr03G18622	KAT2	MW762449
BPChr12G06046	AOS	MW762450
BPChr06G13466	SYP121	MW762451
BPChr05G24755	TSPO1	MW762452
BPChr10G04388	MAPK3	MW762453
BPChr07G32039	FIB1	MW762454
BPChr03G18540	PRB	MW762455
BPChr06G29398	PSIP	MW762456
BPChr09G08309	LHCB3	MW762457
BPChr03G00968	PT1	MW762458
BPChr05G04616	CPK28	MW762459
BPChr12G06056	HOS3-1	MW762460
BPChr07G00168	CRK29	MW762461
BPChr04G23965	ARAC8	MW762462
BPChr04G09419	SNAP33	MW762463
BPChr08G03099	RGLG2	MW762464
BPChr01G16883	BSK1	MW762465
BPChr06G13469	CPK1	MW762466
BPChr11G07415	PP2C-1	MW762467
BPChr11G11805	GRAM2	MW762468
BPChr07G32370	CIPK20	MW202026
BPChr08G03037	BpWRKY75	MW202027
BPChr11G10069	BpERF54	MW202028
BPChr09G12090	BpbHLH92	MW202029
BPChr06G00249	BpERF12	MW202030
BPChr04G27258	BpNAC072	MW202031
BPChr03G03325	BpMYB23	MW202032
BPChr03G03342	BpMYB123	MW202033
BPChr11G20460	BpERF20	MW202034
BPChr02G14575	BpERF061	MW202035
BPChr02G14583	BpWRKY42	MW202036
BPChr08G28482	BpERF125	MW762469
BPChr09G29745	BpNAC003	MW202038
BPChr07G18925	BpERF060	MW202039
BPChr03G11611	BpNAC002	MW202040
BPChr07G18856	BpERF2	MW202041
BPChr10G15913	BpNAC090	MW202042
BPChr08G24146	BpWRKY41	MW202043
BPChr05G15017	BpERF110	MW202044
BPChr01G13809	BpWRKY11	MW202045
BPChr08G16723	BpERF113	MW202046
BPChr05G21141	BpERF071	MW202047
BPChr03G29025	BpMYB102	MK112038
BPChr11G10166	BpbHLH7	MF983558
BPChr08G15721	BpMYB	MK451857
BPChr08G05418	BpMADS11	JF721398
BPChr14G12881	LEA1	MK112039
