# Supplementary material for: Hierarchical transcription factor and regulatory network for drought response in Betula platyphylla
Source: Hortic Res. 2022 Feb 19;9:uhac040. doi: 10.1093/hr/uhac040 (PMC9070641; doi:10.1093/hr/uhac040)
Supplement: Web_Material_uhac040 [file web_material_uhac040.zip › Table S7 The primers used for ChIP-qPCR.xlsx]

## Sheet: Sheet1
Table S7 The primers used for ChIP-qPCR
Primer names	Primers sequences (5’-3’)
Primers for the first layer network
BPChr04G27258Pro-F	CAGCCTAACTATTTCACAC
BPChr04G27258Pro-R	CGTGTCGTCTCTAATAGAC
BPChr07G32009Pro-F	TACAGAGAGGGAGCTAGAG
BPChr07G32009Pro-R	AATGGTATGGGTCCGGATCAG
BPChr03G11611Pro-F	TGAGTATTTGGATGGGAG
BPChr03G11611Pro-R	TTCCGTCATCCGCATTGTC
BPChr07G18925Pro-F	TACGACCACTCACATAGAC
BPChr07G18925Pro-R	TTATAGAAGGGTGTTGAG
BPChr11G17796Pro-F	TATGGAGAAAGATCCTCTC
BPChr11G17796Pro-R	CAATCAAGTTGAAATACAC
BPChr08G15721Pro-F	TACCCATAGTCCAACACTC
BPChr08G15721Pro-R	CCGGCTCTCTAAACTAGAGA
BPChr03G00978Pro-F	TTTCCCTAGGTAATCCTTG
BPChr03G00978Pro-R	ATGGGTTCGTGCATATGATC
BPChr11G10166Pro-F	TTTGCCTTGTGACATGCATG
BPChr11G10166Pro-R	AACAAACAGGGCATAAGTGTG
BPChr09G29745Pro-F	GATTAACCAGAACAAGATTCAC
BPChr09G29745Pro-R	CATGTCCAGGCTGATGCACTG
BPChr02G14575Pro-F	GGAGACAAACGCCCAGCTCT
BPChr02G14575Pro-R	CAGAGTACAGCGATTCCATTG
BPChr03G11611Pro-F	TAACTTTGTACGTACGTAG
BPChr03G11611Pro-R	TATTCTGGCAACTGACAAG
BPChr06G08459Pro-F	GTAGGATCCAACAAGCATG
BPChr06G08459Pro-R	TGTGGGTCATTCTATTCCTG
BPChr01G16964Pro-F	ATACATATACTTACCTCTTC
BPChr01G16964Pro-R	ATCGGCAGCGTTTCATATGG
BPChr06G16498Pro-F	GAATTCTCTTCTCCATGAG
BPChr06G16498Pro-R	GACATACCACTCTACACTAC
BPChr11G28605Pro-F	CCCACTCCACACTTTGAC
BPChr11G28605Pro-R	TGAAGATGGGTTTCTAGTC
BPChr02G13156Pro-F	TTGTAGATCCAGATCCAAGTC
BPChr02G13156Pro-R	TGTGAAATATTGAGCAAGAGAG
BPChr03G15668Pro-F	ATGACCGAATCACCCTCATG
BPChr03G15668Pro-R	TGCAACCTAGGGGTGGCTAG
BPChr02G14583Pro-F	TAGTTTACGTGATTTATCTG
BPChr02G14583Pro-R	TTCACAATTAGTTACACGTG
BPChr01G16964Pro-F	GTAATTCAACTTAGAAGTAGTC
BPChr01G16964Pro-R	GGAACCGGATTCAGTCAGTC
BPChr09G12090Pro-F	CCAGGCTGATGCACTGTAG
BPChr09G12090Pro-R	CATGATTTCTAGTGGTAGTTC
BPChr03G15668Pro-I-F	ATGACCGAATCACCCTCATG
BPChr03G15668Pro-I-R	TGCAACCTAGGGGTGGCTAG
BPChr03G15668Pro-II-F	AAGGGGTAGCCGAAACTAC
BPChr03G15668Pro-II-R	CAGTACATGTGGTTTACAC
BPChr03G15668Pro-III-F	GTAGTTTCGTTAACTACAG
BPChr03G15668Pro-III-R	GTGCCAATTGTATTTCTATGTG
BPChr03G15668Pro-IV-F	TATTGAGCAATGCTATACAG
BPChr03G15668Pro-IV-R	AAGTCGAAAAGTAGTAGAG
BPChr02G14583Pro-I-F	TATTCTCATGACTCGACAC
BPChr02G14583Pro-I-R	CAAATTCCACTTTAATCAC
BPChr02G14583Pro-II-F	TTCCTATAAGATTCGTGTTG
BPChr02G14583Pro-II-R	AAAAGTTGGATGTTAACGAG
BPChr02G14583Pro-III-F	ACACACTTTACTGTTGCATG
BPChr02G14583Pro-III-R	TGTGTCTCTCTATATTTCTC
BPChr02G14583Pro-IV-F	TAGTTTACGTGATTTATCTG
BPChr02G14583Pro-IV-R	TTCACAATTAGTTACACGTG
BPChr11G17796Pro-I-F	TACGATGCATTTGGTACATG
BPChr11G17796Pro-I-R	GACTCTATTAAGACCCTCTC
BPChr11G17796Pro-II-F	ATTTGAAGTATGAGACTCAC
BPChr11G17796Pro-II-R	CTACTTAGCTAACACATGTG
BPChr11G17796Pro-III-F	GAGTAAGGCAGGTGTCGATG
BPChr11G17796Pro-III-R	AGACAACTTTACCCTTCTAG
BPChr11G17796Pro-IV-F	GAGGTGCTCTTGTACGCATG
BPChr11G17796Pro-IV-R	TAGTGGAGATGAATGGAGATG
BPChr01G05288Pro-I-F	AAAACGGAATCTCCAAACG
BPChr01G05288Pro-I-R	AATGATTAACAAGTTGGAGTC
BPChr01G05288Pro-II-F	CTCAAGAATTGGCTCAAGTG
BPChr01G05288Pro-II-R	CGATTATGTTTCAAATGAGAG
BPChr01G05288Pro-III-F	CAAGGGACTTAGATCCTCTC
BPChr01G05288Pro-III-R	CATAGAAATAGCTACAGTGATG
BPChr01G05288Pro-IV-F	ATGAAATACCACGTGGATC
BPChr01G05288Pro-IV-R	CACTATTGGTGGTTGTTGAG
BPChr11G10166Pro-I-F	CCAATGAGAGCGACTCTCTAG
BPChr11G10166Pro-I-R	TGCTAAAAATCTTGGTCCAC
BPChr11G10166Pro-II-F	CCTTGTGACATGCATGGAG
BPChr11G10166Pro-II-R	TCTCTCCCCATCACAACTC
BPChr11G10166Pro-III-F	GAGAGAGCGAAGACGAGAG
BPChr11G10166Pro-III-R	TACGATTAGACAATTGTGAG
BPChr11G10166Pro-IV-F	GATTCTTGATGGAGATGAC
BPChr11G10166Pro-IV-R	AAGAGGGGTCGTACGTCATG
BPChr06G11094Pro-I-F	TCGAGTAACCATCTTCAAGG
BPChr06G11094Pro-I-R	TAAACTGTCACGTAACACTC
BPChr06G11094Pro-II-F	GCTATAGAAGGTTAGTACTC
BPChr06G11094Pro-II-R	GAATCGCGATATTATCGATAG
BPChr06G11094Pro-III-F	AAGGCACGCTCACCGTTGTG
BPChr06G11094Pro-III-R	GTTTTACACCACATTCTGAC
BPChr06G11094Pro-IV-F	TTATCCGATATACACATGC
BPChr06G11094Pro-IV-R	TAAGACACGTTTGGTACGTG
BPChr09G29745Pro-I-F	TCACCAACTATGGATGGAG
BPChr09G29745Pro-I-R	TGTATGTGATGCAGGAACAG
BPChr09G29745Pro-II-F	CATGCATCATTGAACCTCTG
BPChr09G29745Pro-II-R	ACTCTACCCTTCCATTTGTC
BPChr09G29745Pro-III-F	AGCCAGCGCTGCATTTCCTG
BPChr09G29745Pro-III-R	CATGTCTATTTTGTGTCAACC
BPChr09G29745Pro-IV-F	AGTGCATCAGCCTGGACATG
BPChr09G29745Pro-IV-R	TTTGGATTTTAGAGCTGTC
BPChr04G27258Pro-I-F	TTACTTGATAGGTGTCAAC
BPChr04G27258Pro-I-R	GATATTTTGGTCCCCTGACCAC
BPChr04G27258Pro-II-F	AAACCTCAGGCTCATGACTC
BPChr04G27258Pro-II-R	GGGATTACGTAGACCGTGAC
BPChr04G27258Pro-III-F	CTGTGTAACCTCGGAATCTC
BPChr04G27258Pro-III-R	GTGGCACAGTTTGGTGACAC
BPChr04G27258Pro-IV-F	TGTGCGCGTGTCACTTACTC
BPChr04G27258Pro-IV-R	TAGACAAGACTAGACACAGAG
BPChr12G28133Pro-I-F	TCGTCAGTTAATTCGTGAC
BPChr12G28133Pro-I-R	CGTGGAAGATATCATTATGG
BPChr12G28133Pro-II-F	GCTAGCTCCTACAGGACATG
BPChr12G28133Pro-II-R	TGAATGGCAAGAGATTTCAG
BPChr12G28133Pro-III-F	TTTGGTATACATACCTTG
BPChr12G28133Pro-III-R	AATATTACGGGATAATAGTG
BPChr12G28133Pro-IV-F	TGAAAAATTACGATAGACAG
BPChr12G28133Pro-IV-R	TTTGATGTTGAATGGAGAG
BPChr08G03037Pro-I-F	AAAGAATGGATGACATGTG
BPChr08G03037Pro-I-R	AATAGGGTGTTGATGGAGAG
BPChr08G03037Pro-II-F	AATGTTTTAGAACGTACAGTAG
BPChr08G03037Pro-II-R	GCATCTTTTCATGTGCAATG
BPChr08G03037Pro-III-F	GATGAAAGTTGAAGGGTAAGC
BPChr08G03037Pro-III-R	GCCTTACCAACTCATTCTC
BPChr08G03037Pro-IV-F	ACCTATCATAACAAGTGAAC
BPChr08G03037Pro-IV-R	ATAATGTTAGCCCACGAGTAC
BPChr03G29025Pro-I-F	TTGGATGCTTGGATTAGACAC
BPChr03G29025Pro-I-R	AGAAGGTATTTTGATGTTGTC
BPChr03G29025Pro-II-F	AACCCAATCAACACAGGTTC
BPChr03G29025Pro-II-R	AAATCCTAACAGAATGGTG
BPChr03G29025Pro-III-F	AACCTATTGAATTGTAGCCAC
BPChr03G29025Pro-III-R	CTTTTAATTTCACCATTCTG
BPChr03G29025Pro-IV-F	CATGACATCACGTATTGAG
BPChr03G29025Pro-IV-R	GTTAGTTGGTAACTTGGTTG
BPChr07G15620Pro-I-F	TTAATGGGTGATCGATCACAC
BPChr07G15620Pro-I-R	CCCATGTTTGCCATAGCAC
BPChr07G15620Pro-II-F	CTTTAAGGAGTAATTTGATG
BPChr07G15620Pro-II-R	CATATATACACAAATACAC
BPChr07G15620Pro-III-F	TGTGTATATATGAGTGAG
BPChr07G15620Pro-III-R	TCGAACACGAATCAAGCTCA
BPChr07G15620Pro-IV-F	GACTCGGCTCCATCACAATC
BPChr07G15620Pro-IV-R	CCAATAATTGTACGTGGTAGAC
BPChr06G25289Pro-I-F	AGCTGCTTATCCATCTAGTC
BPChr06G25289Pro-I-R	CCTCAACCGCTGTTAGAGTG
BPChr06G25289Pro-II-F	TTCAAATATATTCACATAC
BPChr06G25289Pro-II-R	AAAATATGAACACCAAGC
BPChr06G25289Pro-III-F	CTAAGATGGATCAGATAGAC
BPChr06G25289Pro-III-R	GAATTGCCAGCTCATAGTG
BPChr06G25289Pro-IV-F	GAAAGGAATTCCCGTTGTAC
BPChr06G25289Pro-IV-R	CATCCCAATCAATATTTG
BPChr11G28605Pro-I-F	AGTAGAAGAGATTAATGGAC
BPChr11G28605Pro-I-R	CCAGTCAACGGTCCTGATG
BPChr11G28605Pro-II-F	CCTCAGCGACTATGTTCTCTC
BPChr11G28605Pro-II-R	ACCAAAAGTAGTATAGATCAG
BPChr11G28605Pro-III-F	ATAATGTATATGTTGTCAC
BPChr11G28605Pro-III-R	TGTCAAGCAAACCGGTAGTG
BPChr11G28605Pro-IV-F	AAGGCTTAGAACAAAGTAC
BPChr11G28605Pro-IV-R	GAGGTGGAGACTCTAGAAG
BPChr03G00994Pro-I-F	ACAAGAAGAGATGCTTCAAG
BPChr03G00994Pro-I-R	GCATTCGCATTATGGATACAG
BPChr03G00994Pro-II-F	GCTTTTGAGTTGAGTAGTGTC
BPChr03G00994Pro-II-R	CTTAAGCTACTACTTTCGTG
BPChr03G00994Pro-III-F	TGAGCTAGAATTAACGAGTC
BPChr03G00994Pro-III-R	TACCATGTTGATAAGGAGTG
BPChr03G00994Pro-IV-F	ACTTTGTAGGCGCCATCTC
BPChr03G00994Pro-IV-R	GTGGAGTCGAGGCTGTACTG
BPChr12G08237Pro-I-F	TCTAAAGAATCTCAATCTG
BPChr12G08237Pro-I-R	CACCGAGGCACTGCTTGAG
BPChr12G08237Pro-II-F	CTCGGTGGCGCTTCCACATC
BPChr12G08237Pro-II-R	ACTCGTGAAACCATCATTCAG
BPChr12G08237Pro-III-F	CGAGTTCTCACTTCAGTAGAC
BPChr12G08237Pro-III-R	GTAGACCGTACTGTCCAAACTG
BPChr12G08237Pro-IV-F	TGCTTGTTCGAATCTATGGTC
BPChr12G08237Pro-IV-R	GTAATTATAGGGATGGTGAAG
BPChr11G10069Pro-I-F	GGTCAATATCTTCAGCATGAG
BPChr11G10069Pro-I-R	ATTGCCCTTCATATCACCTG
BPChr11G10069Pro-II-F	ACACCTAAATCAAATACAC
BPChr11G10069Pro-II-R	CCAAAAATCAGAGGGCAACAC
BPChr11G10069Pro-III-F	AGAGCCAACCAACCACGAGAC
BPChr11G10069Pro-III-R	AGCAGGAGAGTGAGAGTGAG
BPChr11G10069Pro-IV-F	CTTTGCTGCTCTGTATTCAG
BPChr11G10069Pro-IV-R	GCCGTAGCCATCGGATACC
Primers for the second layer network
BPChr11G09223Pro-F	GCAGTTCCAATATATAGATG
BPChr11G09223Pro-R	CATGCAACCTAAGGCATCAC
BPChr11G05814Pro-F	TGTCCTCAGTTGGCAGATGG
BPChr11G05814Pro-R	ATACAGCAATAACATAAGAG
BPChr06G30222Pro-F	AACTCAAAATATGGTTTACG
BPChr06G30222Pro-R	TATGCCCGTTTATTTCATGG
BPChr06G30583Pro-F	CGATACTGATGGCGCATTAC
BPChr06G30583Pro-R	CATTCCCAGAAGTTTTGTACG
BPChr14G12677Pro-F	ATACACCACTAATCTAGCAAG
BPChr14G12677Pro-R	TGAGAAGTTCGTATTCGTGAG
BPChr14G09113Pro-F	GCTTTTGTTGGCAAGTGGAC
BPChr14G09113Pro-R	AGAATGGTGTTGAGAGAGCTGTG
BPChr08G15873Pro-F	TCATAGTTATGGGAACTGTG
BPChr08G15873Pro-R	AGGGCGTAATAGTGTACATG
BPChr04G18342Pro-F	TTTGGTTAGTGAGGTGAG
BPChr04G18342Pro-R	CGATGAATTGGGAAACTAGAC
BPChr07G00168Pro-F	AAGTATCCAGTAATTTTGACTTG
BPChr07G00168Pro-R	GAGTTTATTCACGAACTAG
BPChr11G26315Pro-F	TTCATAACCCTGTGGAGTATC
BPChr11G26315Pro-R	ATATCCAACTTTGCTTGCTGAG
BPChr11G26354Pro-F	TTTTCACTCCTAAACAGAG
BPChr11G26354Pro-R	GTCGACCCATAAGATTGAGAC
BPChr02G11876Pro-F	CACAATCTCACCCTTTCCATTAC
BPChr02G11876Pro-R	CTCTTATGACTTTATCTTGTGAAC
BPChr09G04751Pro-F	CAATTAGGAAGCATGGACAAG
BPChr09G04751Pro-R	CACGTGCCTCTCAACACTG
BPChr11G07023Pro-F	TGCTGCAGACATAGAATGTCA
BPChr11G07023Pro-R	CTACAACAGCGACTGATAGTC
BPChr03G18182Pro-F	CAGTCGCTTATTGCAGAGAG
BPChr03G18182Pro-R	ACGACTATTTGGTTGGTACTC
BPChr09G04098Pro-F	CAATCTCAAATGCACCCTTAG
BPChr09G04098Pro-R	TGCTGTAGTGAGAACTACAG
BPChr11G05843Pro-F	ACATAAGATTAATAATGTCAC
BPChr11G05843Pro-R	TTGCTTGAATCCTTTGCATCTC
BPChr06G02274Pro-F	GTGAAGATCACACCCACTTAC
BPChr06G02274Pro-R	CACAAATAACTGGCATTCATC
BPChr01G13678Pro-F	GGAAATGAAATCACTCTCTG
BPChr01G13678Pro-R	TAGCAGCAGTACGTAGTAG
BPChr14G01123Pro-F	GAACAATTTACCTTCTACAC
BPChr14G01123Pro-R	CCTTAAAGACCCATCAAGAGAC
BPChr03G28951Pro-F	TCACTGGACTGTTCTTGAAAGTG
BPChr03G28951Pro-R	ACAATTCACTCCGTCAACAC
BPChr04G23811Pro-F	CTTTGGGATAGATAGTATTG
BPChr04G23811Pro-R	CTGAAATCATGAGTAGTCTGTG
BPChr11G04398Pro-F	ATCAGCTGCTGGAGATACTG
BPChr11G04398Pro-R	AGGTGGTTCAATTTGTGATGTAC
BPChr05G08770Pro-F	AGTTAACAGCTATAAGTCAC
BPChr05G08770Pro-R	GTATTGTGTTTGTTACAGTG
BPChr08G24783Pro-F	GTCATTGGTGAGAAGATCTG
BPChr08G24783Pro-R	ACGGAAACATATATCTCATG
BPChr06G30940Pro-F	GGTTGGCAATGGCAGGTTGTC
BPChr06G30940Pro-R	TTTACCTGTCTAATAGGAG
BPChr09G04098Pro-F	GGTGGGTTCAAGATACTG
BPChr09G04098Pro-R	GCTGCAGTGAGAACTACAG
BPChr09G29850Pro-F	CTAGCAGGAGAAAGCTCTG
BPChr09G29850Pro-R	GTATCCAACCTCAAGTCTCAC
BPChr14G12881Pro-F	CACAGTGAAATGTCATGTG
BPChr14G12881Pro-R	CGACCTGTTGAGTCGAGTG
BPChr06G16550Pro-F	CCATGTTTTAGCCATTCTTAG
BPChr06G16550Pro-R	CATTGACAACATATTTGTAC
BPChr02G18962Pro-F	CTTGTAGTAAAACACCAGTAC
BPChr02G18962Pro-R	CCCCTACTTTATGTCACATC
BPChr13G00846Pro-F	TGTTGCTTTTCTATCACATC
BPChr13G00846Pro-R	TCTCGAGGAGCCATGTGTG
BPChr12G11448Pro-F	AAACTAACAAGTGGTAGATGTC
BPChr12G11448Pro-R	TGCGTCTTTGACGCTCTAGAC
BPChr12G06094Pro-F	GTGCCCACGAACATCATTGCAC
BPChr12G06094Pro-R	GGTTAATACTTCAAGGCAGTC
BPChr03G15057Pro-F	CTTCTTATTCTAGATGCCAGATC
BPChr03G15057Pro-R	CATTGACTATTCATCTGAGACTTGAC
BPChr07G24857Pro-F	CTTGGAGATATCTCTGCAAC
BPChr07G24857Pro-R	TATCTCACAATGCTGATG
BPChr08G15873Pro-F	TACCCATACCAATTTGAGTGAC
BPChr08G15873Pro-R	TTGGGCCATACCACTAGAGTC
BPChr09G06448Pro-F	TCCTTGATGATTGCTCATGTC
BPChr09G06448Pro-R	CATACATGTTAACTTACTG
BPChr13G03823Pro-F	ATCAGCCTGATCATTGACAG
BPChr13G03823Pro-R	GATGGATACGAAGGCTGCTAGTG
BPChr06G16550Pro-F	TGGTGTGTGAGGATGCACACT
BPChr06G16550Pro-R	TTGTTTCGTACCCGTAACTG
BPChr04G18342Pro-F	TCGTATACGTTGCCAATGTAC
BPChr04G18342Pro-R	CCTCAATAAGTTACCTACTG
BPChr13G03823Pro-F	TCTTTTGCTGGAAACAGATG
BPChr13G03823Pro-R	GTACGTGTCTGAGTTACTGATG
BPChr08G32371Pro-F	GCAAAGTTAGGTTAGGTGGTTAC
BPChr08G32371Pro-R	TTACATGCTCGATTAGTTGTC
BPChr11G04398Pro-F	TAGCCCATGATGCACGTGTTC
BPChr11G04398Pro-R	AGATGTTATATTGACATGTC
BPChr11G01826Pro-F	GATAAGGAAGAGCATTATCTCTG
BPChr11G01826Pro-R	GTGTGTTGGTTTAATGGTCAC
BPChr08G32260Pro-F	CTATCAGCGTAGTTCTTAGCAAC
BPChr08G32260Pro-R	CATGAGAAGCTCCCATTGGATGTC
BPChr06G16550Pro-F	TTCGAACATAATAAAGTGTC
BPChr06G16550Pro-R	AACGTTGTACATTGGCTTG
BPChr11G07085Pro-F	CAGGAAAGAGGGATTCGAAC
BPChr11G07085Pro-R	GTGTCCTCTCTTCCGGACTC
BPChr08G01267Pro-F	AATTAGATGGCAACATGAC
BPChr08G01267Pro-R	TATGTAAAATTACATGCAG
BPChr12G08301Pro-F	ATGGCCATTGACCGAAGGAG
BPChr12G08301Pro-R	TTGAATGGAATGGAACCTC
BPChr07G00168Pro-F	ATCGTCTACGCTTTAGACTC
BPChr07G00168Pro-R	AATCAACTAGAGTCTTCATC
BPChr12G08301Pro-F	GATAAGAGCTCTAACAGCAG
BPChr12G08301Pro-R	AAGTTGGCTTGAAGCATAC
BPChr05G26467Pro-F	CAAACATAGCCCTCTAATCAC
BPChr05G26467Pro-R	CTGCGGAGAGGAGACGTGTC
BPChr03G03209Pro-F	GAATAAGCTGCAAGGCCATAACCT
BPChr03G03209Pro-R	CTTTAGGTGGGTCTTTAGTAG
BPChr08G15786Pro-F	TACGTGGCACAAACCCAGTGTG
BPChr08G15786Pro-R	TCCCATCATTTTGATCAGCATG
BPChr06G30940Pro-I-F	CTGTTTAATTGGTTGACATGTC
BPChr06G30940Pro-I-R	ACCTAAGTTAACTAACACTC
BPChr06G30940Pro-II-F	TGGCAGGTTGTCCAATTGCC
BPChr06G30940Pro-II-R	AGAAGGATCCTAGACCCACG
BPChr06G30940Pro-III-F	GTCGGTCCTTCCGGCCTTCC
BPChr06G30940Pro-III-R	TCAATCCTTGACATAGTTC
BPChr06G30940Pro-IV-F	CAATGTCTACGGCAACACTG
BPChr06G30940Pro-IV-R	AATTCACGACCTGAATCTCAG
BPChr01G16833Pro-I-F	TTTACTCAGAAATGATGTG
BPChr01G16833Pro-I-R	TTATTAAGAATGTCAATCTCAG
BPChr01G16833Pro-II-F	TTGAGAGAATATTAGGAGAATG
BPChr01G16833Pro-II-R	AATCTCCCAATCAACCACTTG
BPChr01G16833Pro-III-F	ATTGCAGCACGTCAAAAC
BPChr01G16833Pro-III-R	AATCTCCCAATCAACCACTTG
BPChr01G16833Pro-IV-F	AGGTTGTCAAATATTCACTC
BPChr01G16833Pro-IV-R	CTCAGTGCCTCTGACTGTC
BPChr06G11139Pro-I-F	CAATAGTAAGGGTTTCCATC
BPChr06G11139Pro-I-R	TATGACCATGATGGTTCTGAC
BPChr06G11139Pro-II-F	TATCTAATTCTGTTATAACTC
BPChr06G11139Pro-II-R	AGTTCCCATTTACAGAAGAG
BPChr06G11139Pro-III-F	ATGCGTTATGCTTTAGGCTTG
BPChr06G11139Pro-III-R	AATTAGTTAAGTTATGGTTCTC
BPChr06G11139Pro-IV-F	GGGTTCAATTCAAGCTCTAC
BPChr06G11139Pro-IV-R	CTAGCAAATGCATAAGAGTAC
BPChr14G06665Pro-I-F	AGCCCGTGAGACGACTAGTC
BPChr14G06665Pro-I-R	TCTCCAACCCAACACTTCTG
BPChr14G06665Pro-II-F	AACATAAATACCAGTATGAC
BPChr14G06665Pro-II-R	AGATAAGTGACCGAGTACTC
BPChr14G06665Pro-III-F	TCTCTTTCGTTGGGAGTAC
BPChr14G06665Pro-III-R	AATAGTGTCAACCCTGTAC
BPChr14G06665Pro-IV-F	AATAAAACGCGACTAACTC
BPChr14G06665Pro-IV-R	TTGGCTCACGTCACCGAGTGTG
BPChr08G16644Pro-I-F	AGTGTATGACACGACCACAC
BPChr08G16644Pro-I-R	ATGTTAAATCTTGACCAACAC
BPChr08G16644Pro-II-F	TTGATAAACTAAATTAAGAG
BPChr08G16644Pro-II-R	AGCCCAAAATTCAGGTAGAC
BPChr08G16644Pro-III-F	ATGCCAAATCAACTGCTTCAG
BPChr08G16644Pro-III-R	CTTTGAAATGGAGGGTCTC
BPChr08G16644Pro-IV-F	GATAAGAAATCATATGAAGTG
BPChr08G16644Pro-IV-R	TTTCCAGCTTCAGTCTCTAC
BPChr06G09495Pro-I-F	AATGTCTGGTTGATCACAAGTC
BPChr06G09495Pro-I-R	GCTTAATATAAGTGCTGAGTC
BPChr06G09495Pro-II-F	CGAGGCAAAAGTCAATGATG
BPChr06G09495Pro-II-R	TCAAGCTCTCTTACAAGTCTC
BPChr06G09495Pro-III-F	CCGTTCGGCTACGTGCATG
BPChr06G09495Pro-III-R	TCGTACTAGAGTCTTCTATC
BPChr06G09495Pro-IV-F	AATGGTAGGAGGGTGATC
BPChr06G09495Pro-IV-R	ATTATACGTGCGAGATCATG
BPChr03G18622Pro-I-F	TAGGGACCAAAGATCGTAG
BPChr03G18622Pro-I-R	TGGTGGCCAGAGGAGAAGAAG
BPChr03G18622Pro-II-F	AACAAGTGAATGTGAATGTG
BPChr03G18622Pro-II-R	GCACATGATGGCAATTGACATG
BPChr03G18622Pro-III-F	AATACTCTGCCTAACTGAC
BPChr03G18622Pro-III-R	CCTTTTAGACCCCTCAGTG
BPChr03G18622Pro-IV-F	AACCGCTGAACTCCTACTG
BPChr03G18622Pro-IV-R	CTAATGGAGAGACCCACTCTC
BPChr13G21933Pro-I-F	TTGTCATCAATTACCTCATAG
BPChr13G21933Pro-I-R	CCTACCTCTTTAATGCTC
BPChr13G21933Pro-II-F	CAGCCAATTATTTTGATAGTG
BPChr13G21933Pro-II-R	ATTTCTTCCACTCTTGCA
BPChr13G21933Pro-III-F	GTTGGATAGGCACGAGCT
BPChr13G21933Pro-III-R	TTCAAATGGTTCGATGCA
BPChr13G21933Pro-IV-F	TAACAAAGTGTCTGGATGTC
BPChr13G21933Pro-IV-R	TGTAGCCGTTCCTCTCTC
BPChr08G19115Pro-I-F	ATTTTCTCCACACCATCTC
BPChr08G19115Pro-I-R	CTTGATGTCTGAAAGTCAC
BPChr08G19115Pro-II-F	TAAGAGCATTCACAGTAG
BPChr08G19115Pro-II-R	CAACACCCTCAATGAAAG
BPChr08G19115Pro-III-F	ATATGTTGGATAGCACTG
BPChr08G19115Pro-III-R	ATTCCAACACAATTCCAC
BPChr08G19115Pro-IV-F	CGATTCAAAAGGTGACAG
BPChr08G19115Pro-IV-R	GCTTTGTTATGGAAGAAGATG
BPChr06G09474Pro-I-F	GGACGGACCTACGTCTAG
BPChr06G09474Pro-I-R	ACTAATGGGAGAGGACTGAG
BPChr06G09474Pro-II-F	AATGCTTAATCCATGACTTC
BPChr06G09474Pro-II-R	TTTAACAACCCCATAAGAGAC
BPChr06G09474Pro-III-F	TAGATGATGCGAAAGTCAAC
BPChr06G09474Pro-III-R	CGAAGATAACCGACTGGTCTAG
BPChr06G09474Pro-IV-F	GTTCAATCTATTTCCTTCCTG
BPChr06G09474Pro-IV-R	TCAGCCTGGGTTGGATGAG
BPChr11G28776Pro-I-F	AAGTGACACCATTTACAGAG
BPChr11G28776Pro-I-R	TTGCTCACATCACATGCTAAC
BPChr11G28776Pro-II-F	AGGAACACTAGGATGATG
BPChr11G28776Pro-II-R	AGTGTAAAATCATGGCTCTG
BPChr11G28776Pro-III-F	CACTTGTACATATATGAGTTC
BPChr11G28776Pro-III-R	GGATTTGAGTATTTCCACAC
BPChr11G28776Pro-IV-F	GCATATAGTGTGGAAATACTC
BPChr11G28776Pro-IV-R	ATGAAGTGGCTCTAAGGTCTG
BPChr08G03166Pro-I-F	ATAACGACCGTCAGATCAG
BPChr08G03166Pro-I-R	CTTTACACGAATAGACTAGAC
BPChr08G03166Pro-II-F	ATAACGACCGTCAGATCAG
BPChr08G03166Pro-II-R	AGCTTTACATTAGTTGAGTGTG
BPChr08G03166Pro-III-F	GTACAACGACCATTTGTTGAC
BPChr08G03166Pro-III-R	TCAAAGGGGCTCTCTTGTC
BPChr08G03166Pro-IV-F	ACTGCCGGAATCCTGCTGAC
BPChr08G03166Pro-IV-R	TTCGCAGGGGGAAGAGAGAG
BPChr08G03166Pro-I-F	TGATGTAAACTGTCACAC
BPChr08G03166Pro-I-R	TTTCATTTCACATATACGATC
BPChr08G03166Pro-II-F	AATCGTGGCCATTCCATGTG
BPChr08G03166Pro-II-R	GATTAGTCAGTATCAGGTGTTG
BPChr08G03166Pro-III-F	GAATTCAAAACATGTGCTGTC
BPChr08G03166Pro-III-R	TATCACCATCAAATCTATGTC
BPChr08G03166Pro-IV-F	GGTTTCAAGAAGTAGTTGAC
BPChr08G03166Pro-IV-R	AGCAAGTCGGTAGCACGTGA
BPChr10G28332Pro-I-F	TTTTATCCCCATTTCATGAC
BPChr10G28332Pro-I-R	ATGGTAGTCACTTGTCAC
BPChr10G28332Pro-II-F	AGTCATTTTACCTACTCTTG
BPChr10G28332Pro-II-R	AAACGTGATAGTGTCAAC
BPChr10G28332Pro-III-F	AAGAAATTTAAACGTGTG
BPChr10G28332Pro-III-R	AGCCCACAAATTTCTTCATG
BPChr10G28332Pro-IV-F	CGTTTTTGTAGCAGACTCTG
BPChr10G28332Pro-IV-R	TATTATCCTTGACATTCATAC
BPChr08G32371Pro-I-F	AATTTTGTCGTAATGGACAC
BPChr08G32371Pro-I-R	TTGCTGCTCCACGTGTAC
BPChr08G32371Pro-II-F	TTGACGCAAAGTTAGGTTAG
BPChr08G32371Pro-II-R	GCATGTAACAATTACATGCTC
BPChr08G32371Pro-III-F	AGCAATACTATTTAATGTACAG
BPChr08G32371Pro-III-R	AATGTACGGATCCAGATCAC
BPChr08G32371Pro-IV-F	GCGAGTGGGACAGCTCAAG
BPChr08G32371Pro-IV-R	CGCTAATCGAATGGCCTTCTC
BPChr12G08301Pro-I-F	TGAGCGTAGAGAAGTGAGAG
BPChr12G08301Pro-I-R	TTATATCACGTCAATGAACTC
BPChr12G08301Pro-II-F	GATTATGTGGTATTAGTCTAG
BPChr12G08301Pro-II-R	CTAAAGGTCCTAAACTATCAC
BPChr12G08301Pro-III-F	TGAGGTTCCCCATGGAGTTG
BPChr12G08301Pro-III-R	AATGATTGAAGTGGCTGCTA
BPChr12G08301Pro-IV-F	GAGCGAATCTTATTAACACATC
BPChr12G08301Pro-IV-R	CGCGTGGCGAACACATCTC
BPChr13G03823Pro-I-F	TGACGGTTTCGCCTCCTGAC
BPChr13G03823Pro-I-R	CAGAAGATTTTGCAAGCTGATG
BPChr13G03823Pro-II-F	ATCTGATCGAGATTCTTCAC
BPChr13G03823Pro-II-R	TACAGATTTACTAGAGCATCTC
BPChr13G03823Pro-III-F	TCAATCACATTGTGAATGAC
BPChr13G03823Pro-III-R	GCCAGTGGACGTACCTCAC
BPChr13G03823Pro-IV-F	ACCCAAATCTCACTATCACAC
BPChr13G03823Pro-IV-R	GCCACAATGTTTGTCCTTCTC
BPChr08G10760Pro-I-F	TTTAGCCAAAGGATATGTAG
BPChr08G10760Pro-I-R	AGGCGAATTAGGCGGTCAAC
BPChr08G10760Pro-II-F	TTATGTACGTATATATGATCAC
BPChr08G10760Pro-II-R	ACTGCGAAAGAATGGACGATC
BPChr08G10760Pro-III-F	AGAGGCACTCAGTCACAGAG
BPChr08G10760Pro-III-R	CAACTTCCTAATACCGAGAG
BPChr08G10760Pro-IV-F	TCCACGAAATTGGTGAGAGAG
BPChr08G10760Pro-IV-R	AGGAATTGACAATGTAGCAATCAG
BPChr11G26867Pro-I-F	TTGCTTCAATGTGCTAAAGTG
BPChr11G26867Pro-I-R	AGGAAGATTAGCCTGGTCAAC
BPChr11G26867Pro-II-F	AATTGTGAGTTTCTGCTGAAG
BPChr11G26867Pro-II-R	AAGAGTTGCACTATAATGAGAG
BPChr11G26867Pro-III-F	CGCTTCCAAACTTGGAGCATG
BPChr11G26867Pro-III-R	ATCAGATATAGAGTGTACTTG
BPChr11G26867Pro-IV-F	CTATGCGTTCACCCACAATG
BPChr11G26867Pro-IV-R	GCTCGGGTTGGCTGCTC
BPChr08G16132Pro-I-F	GAAGCCATCCTAGGTGCATG
BPChr08G16132Pro-I-R	CATCCTTATAGAAGTGTCTCT
BPChr08G16132Pro-II-F	CCGCCAGGAACTTACTGAC
BPChr08G16132Pro-II-R	GGGGGTTATGGCCAAGTCTG
BPChr08G16132Pro-III-F	CGGCGTCTTCCGGTAGTC
BPChr08G16132Pro-III-R	AACAATCCCAACAAGTCTTG
BPChr08G16132Pro-IV-F	CTTACTCATTATGGCTCCAAC
BPChr08G16132Pro-IV-R	CCTCACTTCCACAACTCTC
BPunChr32693Pro-I-F	TTGCACCAAATTACCTATG
BPunChr32693Pro-I-R	ACCAATTAACATCACTAC
BPunChr32693Pro-II-F	AGTTTACAGCATTACTCAG
BPunChr32693Pro-II-R	GCTTTCATTCATCTTTCTC
BPunChr32693Pro-III-F	TAATGCTCTTACACATCCTG
BPunChr32693Pro-III-R	GCTAATGTAACAGTTCATAC
BPunChr32693Pro-IV-F	TGCTTTAATTTAGAGGAGA
BPunChr32693Pro-IV-R	TTCTGTAGGCCGGACTCTG
BPunChr33359Pro-I-F	CATCCCTAGATTAGCTACTC
BPunChr33359Pro-I-R	AGTTGTGAGTTGATGCAAC
BPunChr33359Pro-II-F	TCGCTCTTAGCATGGTGAG
BPunChr33359Pro-II-R	CTTTAACCTTTTTCACCAAG
BPunChr33359Pro-III-F	GCAATTCATAACGAATACCTG
BPunChr33359Pro-III-R	CCTTTTAATCTCTAAGTGTG
BPunChr33359Pro-IV-F	ATGTTTAAGAGACACGTG
BPunChr33359Pro-IV-R	ACTTTGACTTCCTACAG
BPChr06G31276Pro-I-F	CCTTTATATAGGCTAGGTTGAG
BPChr06G31276Pro-I-R	CAGACAAGAGGGATGAGATTGAG
BPChr06G31276Pro-II-F	TCCGGTTCAACCAGTACTC
BPChr06G31276Pro-II-R	CTACAACGTTGCCAATGACA
BPChr06G31276Pro-III-F	TCGATGTTTGGTTCGTAC
BPChr06G31276Pro-III-R	GGTCGGGATACCAGCAAGAC
BPChr06G31276Pro-IV-F	GGTCCCTGCGATGTCTC
BPChr06G31276Pro-IV-R	GTTGCTATCATATGCTGTC
BPunChr32623Pro-I-F	TCGTTTGTATGATCTACTTG
BPunChr32623Pro-I-R	AAAATCATCACACATCGTG
BPunChr32623Pro-II-F	AACCAGGAAAAGTCTGCAG
BPunChr32623Pro-II-R	CATATGTATAGGAATGAGTC
BPunChr32623Pro-III-F	CTTTATTTACTGTGGTTCTG
BPunChr32623Pro-III-R	TTTAAGTACCTAAATGAGTC
BPunChr32623Pro-IV-F	CTTAATTGATCAACGGCATTG
BPunChr32623Pro-IV-R	GGTGTCGTGGTAGGTGCATGTG
BPChr03G03333Pro-I-F	TCCTAAGTTAGTTCGATCAG
BPChr03G03333Pro-I-R	CTCCGTTTGAACTATAGTAG
BPChr03G03333Pro-II-F	TTTCTTCATATGCTAAGAGAG
BPChr03G03333Pro-II-R	CATCTTGAGACAGCCAAAC
BPChr03G03333Pro-III-F	TTAGTAGAGTCTTGGAGTAC
BPChr03G03333Pro-III-R	TTTGGTAAGTAAGATCAC
BPChr03G03333Pro-IV-F	TTGATGCAAACCGAGAGAC
BPChr03G03333Pro-IV-R	TAGGTAGTGAGAGGGAAGTG
BPChr07G32039Pro-I-F	TCGGCACATCAGCATGGTGAG
BPChr07G32039Pro-I-R	TCAGGCGCATAATTGTAAGAG
BPChr07G32039Pro-II-F	GGGCTCTTTTCGTCTTCTTC
BPChr07G32039Pro-II-R	ACGCGTTCCTAATCTCAG
BPChr07G32039Pro-III-F	TTGTGGAAACCACCAGAGAG
BPChr07G32039Pro-III-R	TTTAGATTAGGGCCTTTGCTC
BPChr07G32039Pro-IV-F	ACAATTTTGCTAACAATCC
BPChr07G32039Pro-IV-R	TACGGTCCGCAATTGCAACAC
BPChr12G24106Pro-I-F	CAGATATACATACACCTTG
BPChr12G24106Pro-I-R	CAATTCGAGCTCGAGCTTG
BPChr12G24106Pro-II-F	GGTAATTAGCCACTGTGTG
BPChr12G24106Pro-II-R	GATAGGCATTAGAAGTTCAG
BPChr12G24106Pro-III-F	GAAATGGTGTAAAGTCAGTG
BPChr12G24106Pro-III-R	AGATTGGTAAACCTAGTCTC
BPChr12G24106Pro-IV-F	ATGGTACTTTCCTAACCTC
BPChr12G24106Pro-IV-R	AAGAATGATGAGGTGAGAG
BPChr06G11123Pro-I-F	ACGTTATTTACTTGAAGCTAG
BPChr06G11123Pro-I-R	GGAGTACTATTTATTGCAGAAG
BPChr06G11123Pro-II-F	AAGAATCTGGTTGTTAGAG
BPChr06G11123Pro-II-R	GCAAAACACAAATACTGCTTG
BPChr06G11123Pro-III-F	TGCCGAGATTGCTTTACAGTG
BPChr06G11123Pro-III-R	TTCATATGTACTGACAAAG
BPChr06G11123Pro-IV-F	TGTTCCAAACTTGAGCTAG
BPChr06G11123Pro-IV-R	TCATTAGACGTACATGTAG
BPChr11G07415Pro-I-F	CATGGTCCTTAGGTTTTGCTC
BPChr11G07415Pro-I-R	CGAATTTCTTCATGGTATCAGAG
BPChr11G07415Pro-II-F	TCATTAAGCGTTAAATCCTTC
BPChr11G07415Pro-II-R	TATGCTAGGACAAAAGACGTG
BPChr11G07415Pro-III-F	ATGCTAATTGTAGGTGTCTC
BPChr11G07415Pro-III-R	GAGTCTGATCTCGGGAACAG
BPChr11G07415Pro-IV-F	AGCTCGTCCCATAGACTCTC
BPChr11G07415Pro-IV-R	GGAGGATTTGGCTTAAGTGCAG
BPChr11G26283Pro-I-F	CGAAGAGCCAGGATAAGAAC
BPChr11G26283Pro-I-R	ACATGGTTAAAAGTAGGAGTC
BPChr11G26283Pro-II-F	ATTTACCTTCATGCTTCAG
BPChr11G26283Pro-II-R	ATGGCACAAAGTAGTACGTTG
BPChr11G26283Pro-III-F	AACATTGTATACAATGTCCTC
BPChr11G26283Pro-III-R	TTAATCATCATACTCCTTGAG
BPChr11G26283Pro-IV-F	TCACATTTATTGTCGTAACATG
BPChr11G26283Pro-IV-R	GTTCCAAATTGAACATGTTCAC
BPChr02G25928Pro-I-F	TGACCAATACAACCATCGATC
BPChr02G25928Pro-I-R	TGTGCTGATCAGCATAACAAC
BPChr02G25928Pro-II-F	CTTTAATACTTTGAACTGTC
BPChr02G25928Pro-II-R	AATCTCCTCAAACATTGAG
BPChr02G25928Pro-III-F	CCATTCTGTTAGCTGAAGTC
BPChr02G25928Pro-III-R	AGGGAATTCCAATTTAGCTC
BPChr02G25928Pro-IV-F	ATATGAGTGCTTAAACTTC
BPChr02G25928Pro-IV-R	ATATTGAAGTTTCCCATGAAG
BPChr06G11016Pro-I-F	TTAGGACCGTAATAGAGCATAG
BPChr06G11016Pro-I-R	GGCCACCTCTGAGGTGGCTTG
BPChr06G11016Pro-II-F	AGAGGATCCGGCCTCCTCTG
BPChr06G11016Pro-II-R	CCCAACCATGTTCACAAGTAG
BPChr06G11016Pro-III-F	TATTGTAATTGTGAACATG
BPChr06G11016Pro-III-R	CTGAGCTTGAGCTTGTTCAC
BPChr06G11016Pro-IV-F	GCTGGTGAGCTTTGGTCTTG
BPChr06G11016Pro-IV-R	TTCCAAAAGAACTCTAGCAG
BPChr06G21280Pro-I-F	CTTCATCTTCATTATCCTCATC
BPChr06G21280Pro-I-R	ACTCTAGCCAGGAGGGCTTGTC
BPChr06G21280Pro-II-F	GCTGCTACGTCCGCTTTCTACAC
BPChr06G21280Pro-II-R	GTTTGTTAAAACACCACTTATCTC
BPChr06G21280Pro-III-F	AATCCTAACTTTGCAATTCAC
BPChr06G21280Pro-III-R	CTACCAATTAATGCTGAACTTG
BPChr06G21280Pro-IV-F	TCGTTGTTTACGAATGGAAC
BPChr06G21280Pro-IV-R	GGGAATCGAGTCTCATCTAC
BPChr12G28075Pro-I-F	CGCCACCTCAACTGTATCAG
BPChr12G28075Pro-I-R	TCTTTTCGGTCCACTCCTCAAG
BPChr12G28075Pro-II-F	GTGGTGAAATCGGCCCAACATG
BPChr12G28075Pro-II-R	CTCCATACTCCGCATCTCTAC
BPChr12G28075Pro-III-F	AATATCGGACAGAGAAGAG
BPChr12G28075Pro-III-R	TCCCTCTTGATCACATGAC
BPChr12G28075Pro-IV-F	TTCCAGTTCAGTGCTTGAG
BPChr12G28075Pro-IV-R	TTCTTCAACATCATGAGTTCTG
BPChr07G24857Pro-I-F	TCTTCATACATAGGCTCTCTAG
BPChr07G24857Pro-I-R	TAAACTTTGGCGTCCTATGTG
BPChr07G24857Pro-II-F	TAATACACAAATCTGACTCTCAC
BPChr07G24857Pro-II-R	CTTGAATTCCTCAGGTCAACAC
BPChr07G24857Pro-III-F	ACAACATCATTAAATGCAG
BPChr07G24857Pro-III-R	CAGCTCATCCTGATCAAGATG
BPChr07G24857Pro-IV-F	CTCACACTATTGACATCGAA
BPChr07G24857Pro-IV-R	ATAAGAATCTTATAGGTGTC
BPChr04G18362Pro-I-F	GTTGACTTGAGATTGACCTGT
BPChr04G18362Pro-I-R	ATCATGCAAAGGCCCAAAGAC
BPChr04G18362Pro-II-F	ATGGACACGTTATGGAAGGAGAG
BPChr04G18362Pro-II-R	TTTAATTCACATGATAGCGTTC
BPChr04G18362Pro-III-F	AACCGACCACAAATGTGGTAG
BPChr04G18362Pro-III-R	GGTCCTCGACATGTCTCGAC
BPChr04G18362Pro-IV-F	CAAAACTTAGGAATCATACTC
BPChr04G18362Pro-IV-R	TGTTCTTCTCATGCATGCATC
BPChr04G18362Pro-I-F	GCGTTGGAAATTTCGAGAG
BPChr04G18362Pro-I-R	GACATGTGTGGGATCATGTAC
BPChr04G18362Pro-II-F	AGGAGACTCTTGTAAGGATC
BPChr04G18362Pro-II-R	GTGGTTGATTTGCAATAAGCTC
BPChr04G18362Pro-III-F	TCGTAGCTGTTACTGTGTG
BPChr04G18362Pro-III-R	CTAGTTGTCTTATAGCACTAAC
BPChr04G18362Pro-IV-F	CGAAGAGGCATATACACCAC
BPChr04G18362Pro-IV-R	TTGAGGCATTGATAGAAGAC
BPChr13G00920Pro-I-F	CACATTTCGTGTCATTGCTTG
BPChr13G00920Pro-I-R	AAGAGTTGAGAAAATGAGTG
BPChr13G00920Pro-II-F	GGTTCTTACTAAGAGTCTTG
BPChr13G00920Pro-II-R	ATATGAATATTGCTCACCTCA
BPChr13G00920Pro-III-F	AGATATGTAATTCACACTAG
BPChr13G00920Pro-III-R	AGGTACTTGATTCTTGGTAGTG
BPChr13G00920Pro-IV-F	ATTGTTCACGGTATGTCAG
BPChr13G00920Pro-IV-R	ACAATTGTGGGCTACAACTACTG
BPChr04G14233Pro-I-F	TGTTCAAGCTATGGTAACTC
BPChr04G14233Pro-I-R	GTGTACGATATAACACGTACAC
BPChr04G14233Pro-II-F	CTTTTCATTTTCAGACTGCAC
BPChr04G14233Pro-II-R	ACTAGAACTAAGAACCTTGTG
BPChr04G14233Pro-III-F	ATTGACCACTTAAGGTCAAG
BPChr04G14233Pro-III-R	TCCCATAGAGACAGCTAATCAG
BPChr04G14233Pro-IV-F	AGTGGACTGTTTCTCATCATGTG
BPChr04G14233Pro-IV-R	AGGTGGTGATGTGAACGACTCTG
BPChr10G15924Pro-I-F	ATGAGGGATTCCACTTAGACAG
BPChr10G15924Pro-I-R	GACAGCAAAGGAGGTGGAAG
BPChr10G15924Pro-II-F	AGTATATACGAAGTTCAGTTG
BPChr10G15924Pro-II-R	AGATACTATGTGACAATGCTTG
BPChr10G15924Pro-III-F	AAGTGAGACCCAAACACATG
BPChr10G15924Pro-III-R	TGTTCAAGTTTAAGATCAGTTG
BPChr10G15924Pro-IV-F	AATAATGGTGGATTCAAGAG
BPChr10G15924Pro-IV-R	CGTCTTCAGCGCTCTCAAGAC
BPChr14G12881Pro-I-F	AAAGCATCATGCAGAGCTG
BPChr14G12881Pro-I-R	TATATACCTTCTCCTCCATGATG
BPChr14G12881Pro-II-F	AGAAAACCCAGGCTGAACTC
BPChr14G12881Pro-II-R	CCATCACACCTTCGGTCAC
BPChr14G12881Pro-III-F	TGGATTTTCTGGCAGCTTC
BPChr14G12881Pro-III-R	TATGCAACACATGTAGGATG
BPChr14G12881Pro-IV-F	TTTAACTGGAGTTGATTC
BPChr14G12881Pro-IV-R	GTTAATTGCTACGCGACTAC
BPChr03G28951Pro-I-F	ATGAGTTTAACTATCGACTC
BPChr03G28951Pro-I-R	AGTGTAAAAACATGCGTGCTAG
BPChr03G28951Pro-II-F	GAATTGTTCATTGTTGCACAG
BPChr03G28951Pro-II-R	GAAATTGGAATACAGTATACAG
BPChr03G28951Pro-III-F	CAATCGTTTGTCCTAGCTGTC
BPChr03G28951Pro-III-R	TGAAGGGTGTAGATGACTCTG
BPChr03G28951Pro-IV-F	CATAGAATCATCACCAGTGTG
BPChr03G28951Pro-IV-R	ATTTCTGCAGCTAAGAGATC
BPChr13G00846Pro-I-F	CACTCATTCTCATATGTAAGCTC
BPChr13G00846Pro-I-R	TAGCATTGGAGAAAGCACATG
BPChr13G00846Pro-II-F	TTCTTTGCTAGGAGTTGACAG
BPChr13G00846Pro-II-R	CTCATGATAGATTAGGCACTC
BPChr13G00846Pro-III-F	CACAAGATTATACCATGTTGAC
BPChr13G00846Pro-III-R	ATGGTGTATATGTTGTCAC
BPChr13G00846Pro-IV-F	AAACTCCTAACAACACAT
BPChr13G00846Pro-IV-R	GTGGCGTACACGTGTCGATC
BPChr14G01123Pro-I-F	TTATGGGGAGATGCTTGGTG
BPChr14G01123Pro-I-R	TTAGGGATTGGATTTGTGTTG
BPChr14G01123Pro-II-F	AAATCAGCCCAACGATTCTC
BPChr14G01123Pro-II-R	ATTGTGTACAAGTGGGACTTAG
BPChr14G01123Pro-III-F	TCAGTTAGCATTTCCTTCTCAG
BPChr14G01123Pro-III-R	GTATGGTTGAACTTGAAGCAC
BPChr14G01123Pro-IV-F	ATAGTTATGTTTCCGCTAAG
BPChr14G01123Pro-IV-R	CCTTTTATACCCAAGCACATC
BPChr06G13469Pro-I-F	TTGTATACTTCCTGTGTAC
BPChr06G13469Pro-I-R	CTCAGAGAATTTGCAAACCTAC
BPChr06G13469Pro-II-F	TTAACTCCAAGATTCACAAG
BPChr06G13469Pro-II-R	GATACATGCAAAGTGCCATGTG
BPChr06G13469Pro-III-F	TTGAAACAGTGCACTTTCAAG
BPChr06G13469Pro-III-R	CTTGTCAAGTGAAGTGATCAG
BPChr06G13469Pro-IV-F	CTCCTGACTAAGGTCAGTG
BPChr06G13469Pro-IV-R	ATCTTCATATTCTACGAGTG
BPChr09G02328Pro-I-F	TGTGCACGGGCCTGGACTAGAC
BPChr09G02328Pro-I-R	CGATTGTAAAGTCAAGCAGTTG
BPChr09G02328Pro-II-F	GGACATTCTTACTTCTTAGAG
BPChr09G02328Pro-II-R	CAAAACACACGTGCTTATGATG
BPChr09G02328Pro-III-F	AAATAGATCATTCTGTCAC
BPChr09G02328Pro-III-R	GAGAAAATTGTGGGTTCACTTG
BPChr09G02328Pro-IV-F	TCGATATGAGAAAGCTCAAACTC
BPChr09G02328Pro-IV-R	GACCCAGTCAGCGCCATTGTAC
BPChr11G07382Pro-I-F	ATCGAAGAACGTAAGAGGTC
BPChr11G07382Pro-I-R	ATAGGTACCGCCTATGATAC
BPChr11G07382Pro-II-F	CAAATTTGAACGCTACATCAG
BPChr11G07382Pro-II-R	CTAAGAGCCCAAGGGGGTG
BPChr11G07382Pro-III-F	CCTAGGAGGTGGTTTGAG
BPChr11G07382Pro-III-R	CGACGCCATTTTGGCAGATG
BPChr11G07382Pro-IV-F	TGGGTATCCACGCATGAC
BPChr11G07382Pro-IV-R	ATCGAAGAACGTAAGAGGTC
BPChr02G10529Pro-I-F	TAGGGTCATACCTGCTTAG
BPChr02G10529Pro-I-R	CAAGCTGGTTTGTAGGAGTAG
BPChr02G10529Pro-II-F	ACATGTGCTTCTCACATG
BPChr02G10529Pro-II-R	ACCTCCTAACGTATTGAG
BPChr02G10529Pro-III-F	AACAAGGTCCAGCCAATC
BPChr02G10529Pro-III-R	GCTCATAACGACTAATCAG
BPChr02G10529Pro-IV-F	AGGTTCTCCTCCTTCCATG
BPChr02G10529Pro-IV-R	CAGCAGCATCCACGCAACAC
BPChr06G13466Pro-I-F	CTAATCTATCCAGCTAGTC
BPChr06G13466Pro-I-R	TAAGACAGTAAATTGAGTGA
BPChr06G13466Pro-II-F	CTAACTCATTCTAATACATGTC
BPChr06G13466Pro-II-R	ACCTTACACAATTCCACAAC
BPChr06G13466Pro-III-F	AGTCATATTGTAGACGACATC
BPChr06G13466Pro-III-R	CTTCGTACTGAAACGCTAGAC
BPChr06G13466Pro-IV-F	AAGGCGACCAAGTCTCATC
BPChr06G13466Pro-IV-R	TGGGTCAAATACGCTACTCAG
BPChr11G26354Pro-I-F	TTTGCTACTTGTCTATCTC
BPChr11G26354Pro-I-R	AATAAGACACTCCACAGAG
BPChr11G26354Pro-II-F	TGCTCACGTTGGTCAACATG
BPChr11G26354Pro-II-R	CAGAAAAGGACAAGCCTACAG
BPChr11G26354Pro-III-F	AGATGCTAGTCAAATGCTG
BPChr11G26354Pro-III-R	TGAAATTCAATAGTGTGAG
BPChr11G26354Pro-IV-F	TCTTCTCATGCCAACACAAG
BPChr11G26354Pro-IV-R	TATGGCCCCTCAATGTCGAC
BPChr08G15786Pro-I-F	AGTCCAACTATATGGCTCTC
BPChr08G15786Pro-I-R	GATCTGTAGAATGATGAGTC
BPChr08G15786Pro-II-F	AGGACGATCACATCCTGTG
BPChr08G15786Pro-II-R	GATGGCTGCGGTTAACACAC
BPChr08G15786Pro-III-F	GCCATTTCGTGATATCTGTC
BPChr08G15786Pro-III-R	CCATCATTTTGATCAGCATG
BPChr08G15786Pro-IV-F	TCCCACTCTGACAAACTCAC
BPChr08G15786Pro-IV-R	TAGGTTCTAACCTCACTGTC
BPChr11G07085Pro-I-F	GCATCCGTTTGAGATTGAG
BPChr11G07085Pro-I-R	TTGTCCAACCACCGTTGAC
BPChr11G07085Pro-II-F	TAATAGTCTAGAGAGTGTC
BPChr11G07085Pro-II-R	CAATGGATAGCTCAATTGACTG
BPChr11G07085Pro-III-F	GTTGCTTTTGACTTCATCTC
BPChr11G07085Pro-III-R	GTGGCGGTTTTATCTGATG
BPChr11G07085Pro-IV-F	CGTTTCCATATTGTAGACTC
BPChr11G07085Pro-IV-R	TACATACGTGTAATTCACTG
BPChr10G03535Pro-I-F	TTGATGTAAACTGTCACAC
BPChr10G03535Pro-I-R	TGGAAGATGATCCCATCAG
BPChr10G03535Pro-II-F	TTTGGATCAATAATATCTC
BPChr10G03535Pro-II-R	CAATATTGGACAGCACATG
BPChr10G03535Pro-III-F	ACAGATGTGGCAATACTGTC
BPChr10G03535Pro-III-R	CTAAAATACACCAACCAACTC
BPChr10G03535Pro-IV-F	CAAGTACTGGCTATGAAGAC
BPChr10G03535Pro-IV-R	AGGATTGAAAACAGTACAG
BPChr09G06448Pro-I-F	ACTTTTATCCTTTCACAC
BPChr09G06448Pro-I-R	AGGAAGTTGAGACATCTAG
BPChr09G06448Pro-II-F	TATGCCTACCAACAACCTTC
BPChr09G06448Pro-II-R	TAATGAGTAGAGCTGGACG
BPChr09G06448Pro-III-F	CTTGATGATTGCTCATGTC
BPChr09G06448Pro-III-R	AAGGATCTGAGCTGAGTAC
BPChr09G06448Pro-IV-F	GGTTCAACTCTAGAGACCTAC
BPChr09G06448Pro-IV-R	TGTTATATTAGATGATGTAG
BPChr10G15905Pro-I-F	TCATAATACAGGGCTGAACTC
BPChr10G15905Pro-I-R	TAGAACTATACCAATGAG
BPChr10G15905Pro-II-F	GTTATATTTACAATGGTGAC
BPChr10G15905Pro-II-R	CACCTGAAGTGGTGGCAGTG
BPChr10G15905Pro-III-F	CAACAATCCTAACAGAACATG
BPChr10G15905Pro-III-R	AATAATGCATTGGTTATGTG
BPChr10G15905Pro-IV-F	ATGCACCAAATGATCGAAC
BPChr10G15905Pro-IV-R	GTGAGAGCACTCACACATC
BPChr11G18719Pro-I-F	TTCGGAGTATAGTCACTGTC
BPChr11G18719Pro-I-R	AAACTTTGCTCTTTCCATG
BPChr11G18719Pro-II-F	ATGCAAGAATTATGTTGTC
BPChr11G18719Pro-II-R	GCAATTGAACCACCACCACTTC
BPChr11G18719Pro-III-F	AAAGGAATAGTAAATGTG
BPChr11G18719Pro-III-R	ATGGTGCAATTCGGTAAGTG
BPChr11G18719Pro-IV-F	TTAATGTACACTTTGTGTC
BPChr11G18719Pro-IV-R	GTATGATGTGTTTGAGATTGAG
BPChr12G21514Pro-I-F	CTTAATTAGAGTTAGGACAAG
BPChr12G21514Pro-I-R	GGCTATCTGGGTGTATTTGGATG
BPChr12G21514Pro-II-F	CCATTAACTCGATCTAGCAGCAAG
BPChr12G21514Pro-II-R	GGTTAGAGGCTTACTGTCAAG
BPChr12G21514Pro-III-F	TATCTCTCACCACAGCAGAC
BPChr12G21514Pro-III-R	ACTTATTCACCTCCTCTAAGTG
BPChr12G21514Pro-IV-F	CTGACACTCTAGATGCATC
BPChr12G21514Pro-IV-R	ATTGCCCATTGGCATAGAG
BPChr06G29453Pro-I-F	AATCGCATAAGCCACCCAG
BPChr06G29453Pro-I-R	ACAATGGTTCAGTAAGCAAG
BPChr06G29453Pro-II-F	TTACATACCATATTGCTCAC
BPChr06G29453Pro-II-R	AACCATAAAGCTGGAGTAG
BPChr06G29453Pro-III-F	GTTCTAAGAATTATATCGTG
BPChr06G29453Pro-III-R	CGTGATCAAACTGGCCTTC
BPChr06G29453Pro-IV-F	TTCGGCTTAGACAAGGCTG
BPChr06G29453Pro-IV-R	CGTATCTTAATTGAGGTTGTG
BPChr08G01267Pro-I-F	AATGTCTTGTCATGCTGTG
BPChr08G01267Pro-I-R	CATAATGGGAAAGCACTAC
BPChr08G01267Pro-II-F	GATACTAATTGGCCTGCAC
BPChr08G01267Pro-II-R	TGAGTTACTCAGAATACTG
BPChr08G01267Pro-III-F	TCATAAGACCTACATGTAGTC
BPChr08G01267Pro-III-R	ATATATGTCACCCTTCATG
BPChr08G01267Pro-IV-F	AATTAGATGGCAACATGAC
BPChr08G01267Pro-IV-R	TATGTAAAATTACATGCAG
BPChr04G18342Pro-I-F	TGAAAGGTTCTAGTGGCTAC
BPChr04G18342Pro-I-R	ACCCTATGTACATTGGCAAC
BPChr04G18342Pro-II-F	AATGATAAACATCATATG
BPChr04G18342Pro-II-R	AGAAATCAAGGTCACATCAG
BPChr04G18342Pro-III-F	TTCAAGCACCATAGCTCTC
BPChr04G18342Pro-III-R	TACGAGGTTTGTTAGAGCAC
BPChr04G18342Pro-IV-F	AGAGAGAGAAAAGAGAGTG
BPChr04G18342Pro-IV-R	TCGTACGAGTGAATAGAAGAG
BPChr11G15588Pro-I-F	TGCATCCTTCCAGGCAGTGAG
BPChr11G15588Pro-I-R	GCCAAATGGAGCTGAGACTCAG
BPChr11G15588Pro-II-F	GTATGAACTTTATCATTACTC
BPChr11G15588Pro-II-R	GTCTAGTGGTAGAATAGTAC
BPChr11G15588Pro-III-F	ACCACTGGTGCTTGTTGCTTC
BPChr11G15588Pro-III-R	CAAACCCTGGCCTTCCATAGAC
BPChr11G15588Pro-IV-F	TTAATTCAACGTGTTAAGTC
BPChr11G15588Pro-IV-R	TGAAGGAAACAACGACAGAG
BPChr03G19798Pro-I-F	TGGTTAAGTTACGTTTGGTATGTAG
BPChr03G19798Pro-I-R	TTTATATCATATCACCAAC
BPChr03G19798Pro-II-F	TGACGTGCAAGAAAGCAACGATC
BPChr03G19798Pro-II-R	TTTGTGTCGAGTTAGCATGTC
BPChr03G19798Pro-III-F	CACTTTAATATATGACAAGTGTC
BPChr03G19798Pro-III-R	ATTTCCCTATTCAAAGTGTCCATC
BPChr03G19798Pro-IV-F	ACGAACTGGGAATGCATTTGAC
BPChr03G19798Pro-IV-R	TATAATAATGTCTGAGTGGACTC
BPChr14G09153Pro-I-F	TTAAAGTATTACAGAAGCCTCT
BPChr14G09153Pro-I-R	CGAACATTGAACTTGGTCATCAG
BPChr14G09153Pro-II-F	ATTGTATATGAGATGATCACTC
BPChr14G09153Pro-II-R	TGCAAGTTGTTACCGTACGAAG
BPChr14G09153Pro-III-F	TGAGAATTCGTAGCCTCCACTAG
BPChr14G09153Pro-III-R	GAATTGAGGAATATCGATCTCATC
BPChr14G09153Pro-IV-F	AAGACCCCGTTACGCTCACTAC
BPChr14G09153Pro-IV-R	GCTGTTGAACTCACAATGGAAG
BPChr11G05843Pro-I-F	GTGCCATCACCCATGACATCAGAG
BPChr11G05843Pro-I-R	TTTGAGCAACGATTGGCATCAG
BPChr11G05843Pro-II-F	TGAGTCATGCTAGTAATTCAGTG
BPChr11G05843Pro-II-R	GACCGTTGCGGGTGAAAAGAAGCTA
BPChr11G05843Pro-III-F	ATTTCCAACAACTCATTGTTCAAGTC
BPChr11G05843Pro-III-R	CAATTCTATAAGCGATACATG
BPChr11G05843Pro-IV-F	ACATAAGATTAATAATGTCAC
BPChr11G05843Pro-IV-R	ATGAAGGGCAGCTGTCGTGAG
BPChr11G26315Pro-I-F	ATTCACATATATGTCAATGAC
BPChr11G26315Pro-I-R	GGTATGTTATTTGGACTCTGAG
BPChr11G26315Pro-II-F	CAAATATATTCATATCACAC
BPChr11G26315Pro-II-R	TTCGCTTCATTATTCTCTC
BPChr11G26315Pro-III-F	TAACCAATAAATTGGGTCAG
BPChr11G26315Pro-III-R	TACAATTAAGATACTCCACAG
BPChr11G26315Pro-IV-F	CTAATTCTTATCAGACAACTC
BPChr11G26315Pro-IV-R	GTCCTTCCAGAAAAGGACAAG
BPChr11G04398Pro-I-F	TTGGTTCATTATGAGGTGTG
BPChr11G04398Pro-I-R	AACCTGACCTAATCTCATG
BPChr11G04398Pro-II-F	CCATTCTTACCGTTTAAGTCTC
BPChr11G04398Pro-II-R	AACACGTCTTACAGTATCTC
BPChr11G04398Pro-III-F	TACATCACAAATTGAACCAC
BPChr11G04398Pro-III-R	TTTGGGAGAAACATTGCTAG
BPChr11G04398Pro-IV-F	AAGAAACAATCTCTAGCTAG
BPChr11G04398Pro-IV-R	CATCTTAACCACCAAAGAGTC
BPChr06G29370Pro-I-F	AATATCAGCCCAGGCTGATG
BPChr06G29370Pro-I-R	AAAGTTAGATGAAGGTCTC
BPChr06G29370Pro-II-F	GCATGTATCCCCTATACCTC
BPChr06G29370Pro-II-R	GTGTCCCTTTGCATGTGAG
BPChr06G29370Pro-III-F	GTGTCCCTTTGCATGTGAG
BPChr06G29370Pro-III-R	AGACAAGATAGGTCCATGAG
BPChr06G29370Pro-IV-F	AATGATGTGAATGTGCTAC
BPChr06G29370Pro-IV-R	ATTCGAAATTTCGAATCAGT
BPChr11G26882Pro-I-F	GATCTGTGCACTCGGTACTG
BPChr11G26882Pro-I-R	TCAATATCTCAGATACTGAC
BPChr11G26882Pro-II-F	ATAGGAATCCGAGTAGGACTC
BPChr11G26882Pro-II-R	CTCAATCCAGCCCATCTAC
BPChr11G26882Pro-III-F	AAAACAAGCACAGCTCAC
BPChr11G26882Pro-III-R	TAGTCGTGATGGATTGAGTG
BPChr11G26882Pro-IV-F	AAAGCATATGACATCTGTAC
BPChr11G26882Pro-IV-R	ATCGGTCCAATCAAGAGAC
