# Supplementary material for: Hierarchical transcription factor and regulatory network for drought response in Betula platyphylla
Source: Hortic Res. 2022 Feb 19;9:uhac040. doi: 10.1093/hr/uhac040 (PMC9070641; doi:10.1093/hr/uhac040)
Supplement: Web_Material_uhac040 [file web_material_uhac040.zip › Table S8 The gene primers used for qRT-PCR.xlsx]

## Sheet: Sheet1
Table S8 The primers of genes used for qRT-PCR
Primer names	Primers sequences (5’-3’)
qBPChr01G05288-F	CTGAACATAGGCTGTCACAG
qBPChr01G05288-R	TGCAGTTACCTTCTTAGCAG
qBPChr12G28133-F	AGGACTCTCATGGCTTGTC
qBPChr12G28133-R	CTCGAAATGCTTCTCCAATC
qBPChr06G11094-F	GGAGAATGGGGATCTTTGTG
qBPChr06G11094-R	GAGTGGCAGCTTCCACAACAG
qBPChr11G17796-F	GACAGGAACATTCCCATCTC
qBPChr11G17796-R	TGGGTTCTTGGAAAGTCCATG
qBPChr11G10166-F	AGAACAAGTAGAGGTCCTC
qBPChr11G10166-R	GTCCCACAGATCTGACTGTG
qBPChr04G27258-F	CAACTCGGTGCCTGAACTC
qBPChr04G27258-R	GAGTAGTTCTGAGTCAACAC
qBPChr06G25289-F	TTCTTCATCGAACAGAGAG
qBPChr06G25289-R	CTCATATACTCCGTCAACTG
qBPChr12G08237-F	CGTTACTCAGTTGATTGAGTC
qBPChr12G08237-R	CTCACTCCTCTGTATCTTCTC
qBPChr11G28605-F	TGAGGAAGGCTCGTGTCTCTG
qBPChr11G28605-R	TGGCGGCAATGGATGGCTGTG
qBPChr03G00994-F	ACGGCAATTGGCGAGCACTC
qBPChr03G00994-R	CTGCAATCGCCGACCATCTG
qBPChr08G03166-F	CATTATTCCCAGCAGCACTG
qBPChr08G03166-R	AGCTTGCCCTCAGACTCTTC
qBPChr10G03535-F	TCTTGACTCTGACACTCTC
qBPChr10G03535-R	CTTAGATCCTGGTTCAAGTG
qBPChr10G28332-F	TGGCTGTTGAGGATCCAGCTG
qBPChr10G28332-R	CACCATTGTTGTAGCTCCTG
qBPChr08G32371-F	GTATGATGGTGCCACCTCAG
qBPChr08G32371-R	CAAGGATTCTCCTTATCATG
qBPChr12G08301-F	ACAAAGGACATCGTCACTAG
qBPChr12G08301-R	TCCAACTCAGCTGCTGTCTC
qBPChr11G26867-F	CATGTTCTATGACACTACTG
qBPChr11G26867-R	CACTAATAATATCATCCACAG
qBPChr08G16132-F	GGTACCTTACCAAAGCATCAG
qBPChr08G16132-R	AACCTTTGCATTGTCTTGAC
qBPunChr33359-F	GTTGCTGATTTGCTGCCAGAG
qBPunChr33359-R	CTGCATTTTGGGTTCATGCTC
qBPChr13G03823-F	TCTTGCCTTGGGCTCTAGAC
qBPChr13G03823-R	AATCCATTCTCGAACGTCTC
qBPChr07G32039-F	CTGCGGAAGATGACGAGTC
qBPChr07G32039-R	GCTCCACGATCTCAGCTCTC
qBPChr12G24106-F	TGGATTGGATTTTCCGTGTAC
qBPChr12G24106-R	GCCATGTCCACAAGCACGAG
qBPunChr32623-F	CTTTAACGGAGGATGCACTC
qBPunChr32623-R	ATGTGAACCAGCACCTGATG
qBPChr06G11123-F	CTGCCATGCCTAGTACTGTG
qBPChr06G11123-R	TACATACTTCTGCTGGAGAG
qBPChr11G07415-F	ATGGCCATGGAGGACCTCAC
qBPChr11G07415-R	CGTCCATCATCTCGAAGCTC
qBPChr11G26283-F	TGGAGCGTCTCACTCGTGTC
qBPChr11G26283-R	GTCACAATAGCTGGTGAGTG
qBPChr06G09495-F	TCTGGCTGACTTCTACTGTG
qBPChr06G09495-R	AAAAGGACGCTAGCTGATG
qBPChr03G18622-F	CTCACTAAGAGCAACTGAGTG
qBPChr03G18622-R	GTCAATGTTATCTACTGTC
qBPChr13G21933-F	CCAGCTTTTGAAGATGGAG
qBPChr13G21933-R	ATCGGCTTTAACGCCAACTC
qBPChr06G11139-F	GTCCATGATCCAGTAGCATC
qBPChr06G11139-R	CGATGAACCAAATGTGCATC
qBPChr06G29453-F	GGTTCAGATGCTCCGAACTC
qBPChr06G29453-R	AACCGCCACAGTGTCTGTC
qBPChr08G01267-F	CGAAGAAAGACGAGGACGAG
qBPChr08G01267-R	ATCCAAGACCAGCATAGCAG
qBPChr04G18342-F	GCTTCTGCTTCCATCTCTG
qBPChr04G18342-R	CTCTAAGTTCACTTGCTCAG
qBPChr06G21280-F	AGCATACCTTGCTTGTACTG
qBPChr06G21280-R	AGGATGGTTGATCGAGACTG
qBPChr12G28075-F	GCTAAACGTGAACGAGCTTG
qBPChr12G28075-R	AAAGAGCAGACGTCCACATC
qBPChr04G18362-F	GATGAGAGAGTACGACAGTG
qBPChr04G18362-R	CACTGTCGTACTCTCTCATC
qBPChr03G19798-F	AGACATCCTCCAAGTCACAC
qBPChr03G19798-R	TGTCTTTGGAACTTCCATG
qBPChr06G02274-F	AGCCATTGGCAAGACTACTC
qBPChr06G02274-R	CAGCACAAAGTGTGGAGTC
qBPChr01G16833-F	TCAGTCGCCACGTGTCTCTC
qBPChr01G16833-R	GAGTCGTGAAAGCGAGGAC
qBPChr11G05843-F	GAGGAGAAGAGGTACTACAG
qBPChr11G05843-R	CGGATCCATTGCGAGTGTC
qBPChr13G00920-F	CATAGAGAGACCTCACAAG
qBPChr13G00920-R	TCCAACTCCTTCATATTCTC
qBPChr04G14233-F	GAAACTCTCAAGGAGATGAG
qBPChr04G14233-R	GTAAGGAAAATACGTGACTC
qBPChr08G16644-F	TATACTCCTCCTGTACTCAG
qBPChr08G16644-R	AGTGTATCGAGCAGCTGTTG
qBPChr06G13469-F	TTATGATGATAGACACTGAC
qBPChr06G13469-R	TGTTTAGATGCAACGTTGCAG
qBPChr11G07382-F	GATCATGTACCCTTCGATCTC
qBPChr11G07382-R	GCTATTGTCCCTCTCCTCAG
qBPChr02G10529-F	CAGTCCGTACCTACCATGTG
qBPChr02G10529-R	CTATCTTTCCGTCGCTGTCAC
qBPChr06G13466-F	CCATACAGGAGATTCAAGAG
qBPChr06G13466-R	CCCTGGCACCCTGCAACTC
qBPChr03G28951-F	CCAGCCCGTGATGGTGTTAG
qBPChr03G28951-R	CAGTTATGAGATGGACATCAC
qBPChr13G00846-F	AGGTTTGGGTGAAGCCATG
qBPChr13G00846-R	GGGATCATGTGCTGGCACTG
qBPChr14G01123-F	ATGCGGTATATGCAGAACTG
qBPChr14G01123-R	CAAATGTATGGTGTGTCCAC
qBPChr11G26354-F	GGAGGTATTGCTGTCCACAC
qBPChr11G26354-R	ATTCCTTGCCGAAAGAGAG
qBPChr08G15786-F	CCGATTCTACAAATGGACTC
qBPChr08G15786-R	ACCCAATTCACAGTAGCTGAC
qBPChr02G25928-F	GATGATGTGTTTGTCGACAG
qBPChr02G25928-R	CCATCTCTGCTTCAGGTGTC
qBPChr01G05288-F	ATTGGAGCACAGGAACACTC
qBPChr01G05288-R	CAGCCTGCTTTCTCAACCTG
qBPChr10G03535-F	TTTGACATGGATATGAGTG
qBPChr10G03535-R	CCAAGACCAACTGGAATGTC
qBPChr09G06448-F	TAGAACTTGACCAAACAGAG
qBPChr09G06448-R	CGTCACATTTGGAACAGTAC
qBPChr10G15905-F	TGATAAGGAGCTTTCAGATG
qBPChr10G15905-R	CCATTGACCAAGACAACTC
qBPChr11G18719-F	TGATGGTGATGTCCAGAGTG
qBPChr11G18719-R	GCGACCAAGCAAAGATTGAG
qBPChr12G21514-F	GCAGTGTTTTACTCCTCAGAC
qBPChr12G21514-R	CCTGAATCCAAGCACTGATG
qBPChr06G29370-F	TTGAAACTACGGGTCCTGAG
qBPChr06G29370-R	AGTAATTTGATGAGGACCTG
qBPChr11G26882-F	TCCTTTATCATGATCGTCTC
qBPChr11G26882-R	TCAATACTCCCTTCTTGCAC
